# Supplementary material for: 3-Chloro-N-(diphenyl­carbamothio­yl)benzamide
Source: Acta Crystallogr Sect E Struct Rep Online. 2009 Jan 17;65(Pt 2):o351–2. doi: 10.1107/S1600536809001639 (PMC2968266; doi:10.1107/S1600536809001639)
Supplement: Supplementary file 1 [file e-65-0o351-sup1.cif]

##############################################################################
###                                                                        ###
###        Electronic paper (Acta Crystallographica Section E)             ###
###                                                                        ###
##############################################################################
#                                                                            #
# This CIF contains the data in a paper accepted for publication in Acta     #
# Crystallographica Section E. It conforms to the requirements of Notes      #
# for Authors for Section E, and has been peer reviewed under the auspices   #
# of the IUCr Commission on Journals.                                        #
#                                                                            #
# Full details of the Crystallographic Information File format               #
# are given in the paper "The Crystallographic Information File (CIF):       #
# a New Standard Archive File for Crystallography" by S. R. Hall, F. H.      #
# Allen and I. D. Brown [Acta Cryst. (1991), A47, 655-685].                  #
#                                                                            #
# The current version of the core CIF dictionary is obtainable from          #
# ftp://ftp.iucr.org/pub/cif_core.dic. The current version number is 2.4.    #
#                                                                            #
# Software is freely available for graphical display of the structure(s) in  #
# this CIF.  For information consult the CIF home page http://www.iucr.org/  #
# cif/home.html                                                              #
#                                                                            #
# This file may be used for bona fide research purposes within the           #
# scientific community so long as proper attribution is given to the journal # 
# article from which it was obtained.                                        #
#                                                                            #
##############################################################################
                                             
data_I
_audit_creation_method     SHELXL-97
_chemical_name_systematic
;
3-Chloro-<i>N</i>-(diphenylcarbamothioyl)benzamide
;
_chemical_name_common
;
;
_chemical_formula_moiety     'C20 H15 Cl N2 O S'
_chemical_formula_sum     'C20 H15 Cl N2 O S'
_chemical_formula_iupac     'C20 H15 Cl N2 O S'
_chemical_formula_weight     366.85
_chemical_melting_point     ?
_symmetry_cell_setting     Triclinic
_symmetry_space_group_name_H-M     'P -1'
_symmetry_space_group_name_Hall     '-P 1'
loop_
    _symmetry_equiv_pos_as_xyz
    'x, y, z'
    '-x, -y, -z'
_cell_length_a     8.196(5)
_cell_length_b     10.357(6)
_cell_length_c     11.699(6)
_cell_angle_alpha     72.565(10)
_cell_angle_beta     70.495(10)
_cell_angle_gamma     71.303(10)
_cell_volume     865.8(9)
_cell_formula_units_Z     2
_cell_measurement_reflns_used     710
_cell_measurement_theta_min     2.96
_cell_measurement_theta_max     26.49
_cell_measurement_temperature     120(2)
_exptl_crystal_description     prism
_exptl_crystal_colour     colourless
_exptl_crystal_size_max     0.49
_exptl_crystal_size_mid     0.32
_exptl_crystal_size_min     0.10
_exptl_crystal_density_diffrn     1.407
_exptl_crystal_density_meas     ?
_exptl_crystal_density_method     'not measured'
_exptl_crystal_F_000     380
_exptl_absorpt_coefficient_mu     0.351
_exptl_absorpt_correction_type     multi-scan
_exptl_absorpt_process_details     '(SADABS; Bruker, 2002)'
_exptl_absorpt_correction_T_min     0.8467
_exptl_absorpt_correction_T_max     0.9657
_exptl_special_details
;
;
_diffrn_ambient_temperature     120(2)
_diffrn_radiation_type     MoK\a
_diffrn_radiation_wavelength     0.71073
_diffrn_radiation_source     'sealed tube'
_diffrn_radiation_monochromator     'graphite'
_diffrn_measurement_device_type     'Bruker SMART APEX'
_diffrn_measurement_method     '\f and \w'
_diffrn_reflns_number     5401
_diffrn_reflns_av_R_equivalents     0.0802
_diffrn_reflns_av_sigmaI/netI     0.1041
_diffrn_reflns_theta_min     2.13
_diffrn_reflns_theta_max     26.37
_diffrn_reflns_theta_full     26.37
_diffrn_measured_fraction_theta_max     0.983
_diffrn_measured_fraction_theta_full     0.983
_diffrn_reflns_limit_h_min     -10
_diffrn_reflns_limit_h_max     10
_diffrn_reflns_limit_k_min     -12
_diffrn_reflns_limit_k_max     12
_diffrn_reflns_limit_l_min     -13
_diffrn_reflns_limit_l_max     14
_diffrn_standards_number     1420
_diffrn_standards_interval_count     ?
_diffrn_standards_interval_time     430
_diffrn_standards_decay_%     0
_refine_special_details
;
 Refinement of F^2^ against ALL reflections.  The weighted R-factor wR and
 goodness of fit S are based on F^2^, conventional R-factors R are based
 on F, with F set to zero for negative F^2^. The threshold expression of
 F^2^ > 2sigma(F^2^) is used only for calculating R-factors(gt) etc. and is
 not relevant to the choice of reflections for refinement.  R-factors based
 on F^2^ are statistically about twice as large as those based on F, and R-
 factors based on ALL data will be even larger.
;
_reflns_number_total     3490
_reflns_number_gt     2290
_reflns_threshold_expression     I>2\s(I)
_refine_ls_structure_factor_coef     Fsqd
_refine_ls_matrix_type     full
_refine_ls_R_factor_all     0.1078
_refine_ls_R_factor_gt     0.0614
_refine_ls_wR_factor_gt     0.1282
_refine_ls_wR_factor_ref     0.1460
_refine_ls_goodness_of_fit_ref     1.061
_refine_ls_restrained_S_all     1.061
_refine_ls_number_reflns     3490
_refine_ls_number_parameters     230
_refine_ls_number_restraints     1
_refine_ls_hydrogen_treatment     mixed
_refine_ls_weighting_scheme     calc
_refine_ls_weighting_details
                 'calc w=1/[\s^2^(Fo^2^)+(0.0629P)^2^] where P=(Fo^2^+2Fc^2^)/3'
_atom_sites_solution_hydrogens     difmap
_atom_sites_solution_primary     direct
_atom_sites_solution_secondary     difmap
_refine_ls_shift/su_max     0.000
_refine_ls_shift/su_mean     0.000
_refine_diff_density_max     0.369
_refine_diff_density_min     -0.308
_refine_ls_extinction_method     none
_refine_ls_extinction_coef     ?
loop_
    _atom_type_symbol
    _atom_type_description
    _atom_type_scat_dispersion_real
    _atom_type_scat_dispersion_imag
    _atom_type_scat_source
    'C' 'C' 0.0033 0.0016
                         'International Tables Vol C Tables 4.2.6.8 and 6.1.1.4'
    'H' 'H' 0.0000 0.0000
                         'International Tables Vol C Tables 4.2.6.8 and 6.1.1.4'
    'N' 'N' 0.0061 0.0033
                         'International Tables Vol C Tables 4.2.6.8 and 6.1.1.4'
    'O' 'O' 0.0106 0.0060
                         'International Tables Vol C Tables 4.2.6.8 and 6.1.1.4'
    'S' 'S' 0.1246 0.1234
                         'International Tables Vol C Tables 4.2.6.8 and 6.1.1.4'
    'Cl' 'Cl' 0.1484 0.1585
                         'International Tables Vol C Tables 4.2.6.8 and 6.1.1.4'
_computing_data_collection     'SMART (Bruker, 2002)'
_computing_cell_refinement     'SAINT (Bruker, 2002)'
_computing_data_reduction     'SAINT (Bruker, 2002)'
_computing_structure_solution     'SHELXTL (Sheldrick, 2008)'
_computing_structure_refinement     'SHELXTL (Sheldrick, 2008)'
_computing_molecular_graphics     'SHELXTL (Sheldrick, 2008)'
_computing_publication_material     'SHELXTL (Sheldrick, 2008)'
loop_
    _atom_site_type_symbol
    _atom_site_label
    _atom_site_fract_x
    _atom_site_fract_y
    _atom_site_fract_z
    _atom_site_U_iso_or_equiv
    _atom_site_adp_type
    _atom_site_calc_flag
    _atom_site_refinement_flags
    _atom_site_occupancy
    _atom_site_disorder_assembly
    _atom_site_disorder_group
    Cl Cl1 0.51239(14) -0.17055(10) 0.41549(10) 0.0406(3) Uani d . 1 . .
    S S1 0.36004(12) 0.69686(9) 0.05276(9) 0.0269(2) Uani d . 1 . .
    O O1 0.2248(3) 0.3782(2) 0.3535(2) 0.0276(6) Uani d . 1 . .
    N N1 0.2744(4) 0.4535(3) 0.1434(3) 0.0213(6) Uani d D 1 . .
    H H1 0.364(3) 0.430(3) 0.078(2) 0.020(9) Uiso d D 1 . .
    N N2 0.0613(3) 0.6406(3) 0.2112(3) 0.0210(6) Uani d . 1 . .
    C C1 0.2248(4) 0.5945(3) 0.1413(3) 0.0210(7) Uani d . 1 . .
    C C2 0.0059(4) 0.7766(4) 0.2405(3) 0.0226(7) Uani d . 1 . .
    C C3 -0.0764(5) 0.8908(4) 0.1661(4) 0.0330(9) Uani d . 1 . .
    H H3A -0.0918 0.8827 0.0917 0.040 Uiso calc R 1 . .
    C C4 -0.1364(5) 1.0175(4) 0.2006(5) 0.0464(11) Uani d . 1 . .
    H H4A -0.1930 1.0975 0.1494 0.056 Uiso calc R 1 . .
    C C5 -0.1154(6) 1.0291(5) 0.3079(5) 0.0506(12) Uani d . 1 . .
    H H5A -0.1565 1.1169 0.3309 0.061 Uiso calc R 1 . .
    C C6 -0.0344(6) 0.9132(5) 0.3825(4) 0.0442(11) Uani d . 1 . .
    H H6A -0.0227 0.9205 0.4582 0.053 Uiso calc R 1 . .
    C C7 0.0294(5) 0.7869(4) 0.3478(3) 0.0322(9) Uani d . 1 . .
    H H7A 0.0893 0.7075 0.3977 0.039 Uiso calc R 1 . .
    C C8 -0.0738(4) 0.5643(3) 0.2509(3) 0.0205(7) Uani d . 1 . .
    C C9 -0.1246(5) 0.5352(4) 0.1618(3) 0.0288(8) Uani d . 1 . .
    H H9A -0.0697 0.5650 0.0763 0.035 Uiso calc R 1 . .
    C C10 -0.2535(5) 0.4636(4) 0.1963(4) 0.0361(9) Uani d . 1 . .
    H H10A -0.2869 0.4425 0.1349 0.043 Uiso calc R 1 . .
    C C11 -0.3350(5) 0.4219(4) 0.3204(4) 0.0337(9) Uani d . 1 . .
    H H11A -0.4245 0.3720 0.3447 0.040 Uiso calc R 1 . .
    C C12 -0.2857(5) 0.4530(4) 0.4097(3) 0.0291(8) Uani d . 1 . .
    H H12A -0.3416 0.4243 0.4952 0.035 Uiso calc R 1 . .
    C C13 -0.1559(4) 0.5254(4) 0.3744(3) 0.0249(8) Uani d . 1 . .
    H H13A -0.1235 0.5483 0.4353 0.030 Uiso calc R 1 . .
    C C14 0.2666(4) 0.3508(4) 0.2519(3) 0.0220(7) Uani d . 1 . .
    C C15 0.3130(4) 0.2074(3) 0.2337(3) 0.0213(7) Uani d . 1 . .
    C C16 0.3799(4) 0.0992(3) 0.3218(3) 0.0235(8) Uani d . 1 . .
    H H16A 0.3953 0.1180 0.3917 0.028 Uiso calc R 1 . .
    C C17 0.4235(5) -0.0348(4) 0.3077(3) 0.0279(8) Uani d . 1 . .
    C C18 0.3970(5) -0.0663(4) 0.2097(3) 0.0299(9) Uani d . 1 . .
    H H18A 0.4264 -0.1604 0.2021 0.036 Uiso calc R 1 . .
    C C19 0.3273(5) 0.0413(4) 0.1234(3) 0.0314(9) Uani d . 1 . .
    H H19A 0.3074 0.0213 0.0557 0.038 Uiso calc R 1 . .
    C C20 0.2864(5) 0.1766(4) 0.1339(3) 0.0266(8) Uani d . 1 . .
    H H20A 0.2397 0.2501 0.0731 0.032 Uiso calc R 1 . .
loop_
    _atom_site_aniso_label
    _atom_site_aniso_U_11
    _atom_site_aniso_U_22
    _atom_site_aniso_U_33
    _atom_site_aniso_U_12
    _atom_site_aniso_U_13
    _atom_site_aniso_U_23
    Cl1 0.0544(6) 0.0299(5) 0.0360(6) -0.0082(5) -0.0165(5) -0.0022(4)
    S1 0.0276(5) 0.0304(5) 0.0239(5) -0.0124(4) 0.0013(4) -0.0112(4)
    O1 0.0352(14) 0.0317(14) 0.0189(13) -0.0047(11) -0.0097(11) -0.0103(11)
    N1 0.0228(15) 0.0256(15) 0.0138(15) -0.0063(12) 0.0024(12) -0.0093(12)
    N2 0.0231(15) 0.0244(15) 0.0165(15) -0.0072(12) -0.0029(12) -0.0068(12)
    C1 0.0242(17) 0.0299(19) 0.0124(17) -0.0077(15) -0.0065(14) -0.0065(14)
    C2 0.0220(17) 0.0281(19) 0.0188(18) -0.0098(15) -0.0006(14) -0.0079(15)
    C3 0.033(2) 0.034(2) 0.028(2) -0.0098(18) -0.0074(17) -0.0003(17)
    C4 0.031(2) 0.029(2) 0.064(3) -0.0037(18) -0.003(2) -0.002(2)
    C5 0.050(3) 0.039(3) 0.060(3) -0.019(2) 0.014(2) -0.029(2)
    C6 0.051(3) 0.054(3) 0.039(3) -0.027(2) 0.004(2) -0.028(2)
    C7 0.039(2) 0.037(2) 0.025(2) -0.0152(18) -0.0062(17) -0.0088(17)
    C8 0.0216(17) 0.0235(17) 0.0169(18) -0.0060(14) -0.0047(14) -0.0048(14)
    C9 0.0303(19) 0.043(2) 0.0161(18) -0.0148(18) -0.0026(15) -0.0084(16)
    C10 0.042(2) 0.045(2) 0.031(2) -0.0138(19) -0.0168(19) -0.0099(19)
    C11 0.028(2) 0.040(2) 0.038(2) -0.0171(18) -0.0115(18) -0.0034(18)
    C12 0.0247(19) 0.036(2) 0.022(2) -0.0082(17) -0.0016(16) -0.0041(16)
    C13 0.0244(18) 0.0297(19) 0.0222(19) -0.0059(15) -0.0062(15) -0.0086(15)
    C14 0.0164(16) 0.0313(19) 0.0201(19) -0.0070(14) -0.0038(14) -0.0077(15)
    C15 0.0192(16) 0.0293(19) 0.0173(18) -0.0104(14) 0.0000(14) -0.0082(15)
    C16 0.0228(17) 0.032(2) 0.0175(18) -0.0119(15) -0.0003(14) -0.0081(15)
    C17 0.0269(18) 0.031(2) 0.023(2) -0.0121(17) -0.0033(15) -0.0002(16)
    C18 0.034(2) 0.026(2) 0.035(2) -0.0126(16) -0.0063(17) -0.0135(17)
    C19 0.037(2) 0.038(2) 0.028(2) -0.0163(18) -0.0071(18) -0.0129(18)
    C20 0.0290(19) 0.032(2) 0.0213(19) -0.0114(16) -0.0076(16) -0.0045(16)
_geom_special_details
;
 All esds (except the esd in the dihedral angle between two l.s. planes)
 are estimated using the full covariance matrix.  The cell esds are taken
 into account individually in the estimation of esds in distances, angles
 and torsion angles; correlations between esds in cell parameters are only
 used when they are defined by crystal symmetry.  An approximate (isotropic)
 treatment of cell esds is used for estimating esds involving l.s. planes.
;
loop_
    _geom_bond_atom_site_label_1
    _geom_bond_atom_site_label_2
    _geom_bond_site_symmetry_2
    _geom_bond_distance
    _geom_bond_publ_flag
    Cl1 C17 . 1.730(4) ?
    S1 C1 . 1.659(3) ?
    O1 C14 . 1.216(4) ?
    N1 C1 . 1.380(4) ?
    N1 C14 . 1.388(4) ?
    N1 H1 . 0.894(10) ?
    N2 C1 . 1.336(4) ?
    N2 C8 . 1.437(4) ?
    N2 C2 . 1.442(4) ?
    C2 C3 . 1.369(5) ?
    C2 C7 . 1.372(5) ?
    C3 C4 . 1.378(5) ?
    C3 H3A . 0.9500 ?
    C4 C5 . 1.367(6) ?
    C4 H4A . 0.9500 ?
    C5 C6 . 1.375(6) ?
    C5 H5A . 0.9500 ?
    C6 C7 . 1.374(5) ?
    C6 H6A . 0.9500 ?
    C7 H7A . 0.9500 ?
    C8 C13 . 1.370(5) ?
    C8 C9 . 1.382(4) ?
    C9 C10 . 1.366(5) ?
    C9 H9A . 0.9500 ?
    C10 C11 . 1.379(5) ?
    C10 H10A . 0.9500 ?
    C11 C12 . 1.387(5) ?
    C11 H11A . 0.9500 ?
    C12 C13 . 1.378(5) ?
    C12 H12A . 0.9500 ?
    C13 H13A . 0.9500 ?
    C14 C15 . 1.473(5) ?
    C15 C16 . 1.382(5) ?
    C15 C20 . 1.395(4) ?
    C16 C17 . 1.364(5) ?
    C16 H16A . 0.9500 ?
    C17 C18 . 1.380(5) ?
    C18 C19 . 1.375(5) ?
    C18 H18A . 0.9500 ?
    C19 C20 . 1.367(5) ?
    C19 H19A . 0.9500 ?
    C20 H20A . 0.9500 ?
loop_
    _geom_angle_atom_site_label_1
    _geom_angle_atom_site_label_2
    _geom_angle_atom_site_label_3
    _geom_angle_site_symmetry_1
    _geom_angle_site_symmetry_3
    _geom_angle
    _geom_angle_publ_flag
    C1 N1 C14 . . 123.6(3) ?
    C1 N1 H1 . . 114(2) ?
    C14 N1 H1 . . 115(2) ?
    C1 N2 C8 . . 122.0(3) ?
    C1 N2 C2 . . 121.4(3) ?
    C8 N2 C2 . . 116.3(3) ?
    N2 C1 N1 . . 115.3(3) ?
    N2 C1 S1 . . 123.8(3) ?
    N1 C1 S1 . . 120.9(3) ?
    C3 C2 C7 . . 121.0(3) ?
    C3 C2 N2 . . 120.6(3) ?
    C7 C2 N2 . . 118.3(3) ?
    C2 C3 C4 . . 119.0(4) ?
    C2 C3 H3A . . 120.5 ?
    C4 C3 H3A . . 120.5 ?
    C5 C4 C3 . . 120.6(4) ?
    C5 C4 H4A . . 119.7 ?
    C3 C4 H4A . . 119.7 ?
    C4 C5 C6 . . 119.8(4) ?
    C4 C5 H5A . . 120.1 ?
    C6 C5 H5A . . 120.1 ?
    C7 C6 C5 . . 120.2(4) ?
    C7 C6 H6A . . 119.9 ?
    C5 C6 H6A . . 119.9 ?
    C2 C7 C6 . . 119.3(4) ?
    C2 C7 H7A . . 120.3 ?
    C6 C7 H7A . . 120.3 ?
    C13 C8 C9 . . 120.3(3) ?
    C13 C8 N2 . . 120.9(3) ?
    C9 C8 N2 . . 118.7(3) ?
    C10 C9 C8 . . 120.2(3) ?
    C10 C9 H9A . . 119.9 ?
    C8 C9 H9A . . 119.9 ?
    C9 C10 C11 . . 119.9(3) ?
    C9 C10 H10A . . 120.0 ?
    C11 C10 H10A . . 120.0 ?
    C10 C11 C12 . . 119.8(3) ?
    C10 C11 H11A . . 120.1 ?
    C12 C11 H11A . . 120.1 ?
    C13 C12 C11 . . 120.1(3) ?
    C13 C12 H12A . . 120.0 ?
    C11 C12 H12A . . 120.0 ?
    C8 C13 C12 . . 119.7(3) ?
    C8 C13 H13A . . 120.2 ?
    C12 C13 H13A . . 120.2 ?
    O1 C14 N1 . . 122.1(3) ?
    O1 C14 C15 . . 123.2(3) ?
    N1 C14 C15 . . 114.7(3) ?
    C16 C15 C20 . . 119.1(3) ?
    C16 C15 C14 . . 118.1(3) ?
    C20 C15 C14 . . 122.7(3) ?
    C17 C16 C15 . . 119.5(3) ?
    C17 C16 H16A . . 120.3 ?
    C15 C16 H16A . . 120.3 ?
    C16 C17 C18 . . 121.8(3) ?
    C16 C17 Cl1 . . 119.8(3) ?
    C18 C17 Cl1 . . 118.4(3) ?
    C19 C18 C17 . . 118.6(3) ?
    C19 C18 H18A . . 120.7 ?
    C17 C18 H18A . . 120.7 ?
    C20 C19 C18 . . 120.7(3) ?
    C20 C19 H19A . . 119.7 ?
    C18 C19 H19A . . 119.7 ?
    C19 C20 C15 . . 120.3(3) ?
    C19 C20 H20A . . 119.9 ?
    C15 C20 H20A . . 119.9 ?
loop_
    _geom_torsion_atom_site_label_1
    _geom_torsion_atom_site_label_2
    _geom_torsion_atom_site_label_3
    _geom_torsion_atom_site_label_4
    _geom_torsion_site_symmetry_1
    _geom_torsion_site_symmetry_2
    _geom_torsion_site_symmetry_3
    _geom_torsion_site_symmetry_4
    _geom_torsion
    _geom_torsion_publ_flag
    C8 N2 C1 N1 . . . . -20.3(4) ?
    C2 N2 C1 N1 . . . . 166.0(3) ?
    C8 N2 C1 S1 . . . . 157.6(2) ?
    C2 N2 C1 S1 . . . . -16.2(4) ?
    C14 N1 C1 N2 . . . . -53.3(4) ?
    C14 N1 C1 S1 . . . . 128.9(3) ?
    C1 N2 C2 C3 . . . . 91.3(4) ?
    C8 N2 C2 C3 . . . . -82.8(4) ?
    C1 N2 C2 C7 . . . . -92.0(4) ?
    C8 N2 C2 C7 . . . . 93.9(4) ?
    C7 C2 C3 C4 . . . . -0.2(5) ?
    N2 C2 C3 C4 . . . . 176.4(3) ?
    C2 C3 C4 C5 . . . . -0.4(6) ?
    C3 C4 C5 C6 . . . . -0.4(6) ?
    C4 C5 C6 C7 . . . . 1.8(6) ?
    C3 C2 C7 C6 . . . . 1.5(5) ?
    N2 C2 C7 C6 . . . . -175.1(3) ?
    C5 C6 C7 C2 . . . . -2.3(6) ?
    C1 N2 C8 C13 . . . . 123.8(4) ?
    C2 N2 C8 C13 . . . . -62.2(4) ?
    C1 N2 C8 C9 . . . . -58.6(4) ?
    C2 N2 C8 C9 . . . . 115.4(4) ?
    C13 C8 C9 C10 . . . . -2.0(5) ?
    N2 C8 C9 C10 . . . . -179.6(3) ?
    C8 C9 C10 C11 . . . . 0.9(6) ?
    C9 C10 C11 C12 . . . . 0.1(6) ?
    C10 C11 C12 C13 . . . . 0.0(6) ?
    C9 C8 C13 C12 . . . . 2.1(5) ?
    N2 C8 C13 C12 . . . . 179.6(3) ?
    C11 C12 C13 C8 . . . . -1.1(5) ?
    C1 N1 C14 O1 . . . . -4.4(5) ?
    C1 N1 C14 C15 . . . . 175.7(3) ?
    O1 C14 C15 C16 . . . . -26.1(5) ?
    N1 C14 C15 C16 . . . . 153.8(3) ?
    O1 C14 C15 C20 . . . . 151.6(3) ?
    N1 C14 C15 C20 . . . . -28.4(4) ?
    C20 C15 C16 C17 . . . . 2.0(5) ?
    C14 C15 C16 C17 . . . . 179.8(3) ?
    C15 C16 C17 C18 . . . . -2.3(5) ?
    C15 C16 C17 Cl1 . . . . 178.4(2) ?
    C16 C17 C18 C19 . . . . 1.1(5) ?
    Cl1 C17 C18 C19 . . . . -179.7(3) ?
    C17 C18 C19 C20 . . . . 0.5(5) ?
    C18 C19 C20 C15 . . . . -0.8(5) ?
    C16 C15 C20 C19 . . . . -0.5(5) ?
    C14 C15 C20 C19 . . . . -178.2(3) ?
loop_
    _geom_hbond_atom_site_label_D
    _geom_hbond_atom_site_label_H
    _geom_hbond_atom_site_label_A
    _geom_hbond_site_symmetry_A
    _geom_hbond_distance_DH
    _geom_hbond_distance_HA
    _geom_hbond_distance_DA
    _geom_hbond_angle_DHA
    N1 H1 S1 2_665 0.90(2) 2.48(3) 3.351(4) 162(2)
    C13 H13A O1 2_566 0.95 2.59 3.434(5) 148
    C18 H18A S1 1_545 0.95 2.87 3.609(5) 136
data_global
_journal_data_validation_number     ?
_journal_date_recd_electronic     2009-01-13
_journal_date_accepted     2009-01-13
_journal_name_full     'Acta Crystallographica, Section E'
_journal_year     2009
_journal_volume     65
_journal_issue      2
_journal_page_first     o351
_journal_page_last     o352
_journal_paper_category     QO
_journal_coeditor_code     BQ2121
_publ_contact_author_name     'Hakan Arslan'
_publ_contact_author_address
;
Department of Natural Sciences,
Fayetteville State University,
Fayetteville, NC 28301, USA
and
Department of Chemistry,
Faculty of Pharmacy,
Mersin University, Mersin,
TR 33169, Turkey
;
_publ_contact_author_email     hakan.arslan.acad@gmail.com
_publ_contact_author_fax     '+1-910-672-1159'
_publ_contact_author_phone     '+1-910-672-1532'
_publ_section_title
;
3-Chloro-<i>N</i>-(diphenylcarbamothioyl)benzamide
;
loop_
    _publ_author_name
    _publ_author_footnote
    _publ_author_address
    'Binzet, G\"un' .
;
Department of Chemistry,
Faculty of Arts and Science,
Mersin University,
Mersin, TR 33343, Turkey
;
    'Fl\"orke, Ulrich' .
;
Department of Chemistry,
University of Paderborn,
Paderborn 33098, Germany
;
    'K\"ulc\"u, Nevzat' .
;
Department of Chemistry,
Faculty of Arts and Science,
Mersin University,
Mersin, TR 33343, Turkey
;
    'Arslan, Hakan' .
;
Department of Natural Sciences,
Fayetteville State University,
Fayetteville, NC 28301, USA
and
Department of Chemistry,
Faculty of Pharmacy,
Mersin University, Mersin,
TR 33169, Turkey
;
