# Supplementary material for: 3-Chloro-N-(diphenyl­carbamothio­yl)benzamide
Source: Acta Crystallogr Sect E Struct Rep Online. 2009 Jan 17;65(Pt 2):o351–2. doi: 10.1107/S1600536809001639 (PMC2968266; doi:10.1107/S1600536809001639)
Supplement: Supplementary file 2 [file e-65-0o351-Isup2.hkl]

# 
# h,k,l, Fc-squared, Fo-squared, sigma(Fo-squared) and status flag 
# 
data_I
_shelx_title ' C20 H15 Cl N O S in P-1' 
_shelx_refln_list_code          4 
_shelx_F_calc_maximum      152.75 
_exptl_crystal_F_000       380.00 
_reflns_d_resolution_high  0.8000 
 
loop_ 
 _symmetry_equiv_pos_as_xyz 
 'x, y, z' 
 '-x, -y, -z' 
 
_cell_length_a     8.1963 
_cell_length_b    10.3573 
_cell_length_c    11.6986 
_cell_angle_alpha  72.565 
_cell_angle_beta   70.495 
_cell_angle_gamma  71.303 
 
_shelx_F_squared_multiplier     1.000 
 
loop_ 
 _refln_index_h 
 _refln_index_k 
 _refln_index_l 
 _refln_F_squared_calc 
 _refln_F_squared_meas 
 _refln_F_squared_sigma 
 _refln_observed_status 
   1   0   0        2.81        2.12      1.76 o 
   2   0   0      134.74      139.06      7.91 o 
   3   0   0     1138.20     1159.82     16.19 o 
   4   0   0       11.93       14.10      5.57 o 
   5   0   0      253.00      270.91     11.39 o 
   6   0   0        7.07       12.97      8.00 o 
   7   0   0       57.03       71.18     10.25 o 
   8   0   0      114.68      121.54     12.82 o 
   9   0   0       23.86       17.69     12.39 o 
  -9   1   0       17.36       38.76     18.45 o 
  -8   1   0        2.87       14.00     11.59 o 
  -7   1   0       16.43       31.23      9.93 o 
  -6   1   0      107.72      123.23     11.02 o 
  -5   1   0      331.79      314.16     12.63 o 
  -4   1   0      214.33      230.29      9.38 o 
  -3   1   0      730.06      703.04     20.36 o 
  -2   1   0     5750.82     5910.44     55.76 o 
  -1   1   0      228.85      121.73     90.75 o 
   0   1   0      162.66      161.03      3.36 o 
   1   1   0     1241.79      547.72    477.81 o 
   2   1   0     3326.31     3129.66    100.79 o 
   3   1   0      326.31      341.14     12.45 o 
   4   1   0      127.11      149.21      8.34 o 
   5   1   0      144.64      126.08      9.34 o 
   6   1   0      775.94      739.40     19.68 o 
   7   1   0        9.82        6.50      8.64 o 
   8   1   0       17.39       13.76     10.26 o 
   9   1   0       54.88       71.61     16.00 o 
  -8   2   0      111.25      146.42     20.53 o 
  -7   2   0      362.05      381.66     26.67 o 
  -6   2   0       68.27       71.38     16.00 o 
  -5   2   0       99.71       73.41     15.10 o 
  -4   2   0       20.56        2.12     10.75 o 
  -3   2   0        1.85        6.10      7.86 o 
  -2   2   0     3688.98     3537.81     43.22 o 
  -1   2   0     2114.71     1963.09     36.89 o 
   0   2   0     1892.70     1656.81     48.89 o 
   1   2   0        2.30        0.13      3.01 o 
   2   2   0        0.68        4.31      2.44 o 
   3   2   0     1357.48     1358.34     46.04 o 
   4   2   0     2128.31     2265.89     46.82 o 
   5   2   0        1.59        8.02      7.96 o 
   6   2   0      678.46      647.36     18.69 o 
   7   2   0       12.37       42.87     15.80 o 
   8   2   0       29.21       44.21     13.33 o 
   9   2   0       14.83       58.36     12.02 o 
  -8   3   0        0.26      -18.88     18.88 o 
  -7   3   0       63.00       54.36     18.40 o 
  -6   3   0        3.28       -7.21     13.87 o 
  -5   3   0      223.97      199.05     19.60 o 
  -4   3   0      258.86      204.16     16.77 o 
  -3   3   0      853.19      766.59     24.66 o 
  -2   3   0       32.04       26.04      5.56 o 
  -1   3   0      198.25      181.97      7.18 o 
   0   3   0      292.29      280.58     11.16 o 
   1   3   0        7.49       14.77      3.58 o 
   2   3   0     1114.77     1222.16     60.15 o 
   3   3   0        0.30        9.11      3.62 o 
   4   3   0     2482.21     2470.88     51.02 o 
   5   3   0      521.09      540.65     15.42 o 
   6   3   0      515.78      496.34     16.77 o 
   7   3   0       95.57      100.45     11.06 o 
   8   3   0        2.99       32.65     19.05 o 
   9   3   0        2.66       18.38     11.79 o 
  -8   4   0       14.35       55.15     22.21 o 
  -7   4   0      192.20      186.02     23.37 o 
  -6   4   0      134.06      156.88     18.82 o 
  -5   4   0       59.45       58.46     15.43 o 
  -4   4   0      113.60       95.13     15.77 o 
  -3   4   0      285.99      247.34     18.70 o 
  -2   4   0        0.69       -6.12      6.12 o 
  -1   4   0      179.68      189.87      8.27 o 
   0   4   0       42.12       43.97      5.67 o 
   1   4   0     1106.72     1143.98     23.82 o 
   2   4   0      165.60      162.18      7.02 o 
   3   4   0     1291.63     1517.23     30.22 o 
   4   4   0      483.38      491.92     19.70 o 
   5   4   0      218.43      210.89     17.26 o 
   6   4   0       29.41       39.31     17.55 o 
   7   4   0      196.04      216.17     13.94 o 
   8   4   0        0.27       30.65     31.39 o 
   9   4   0       52.18       75.44     27.55 o 
  -7   5   0       47.88       71.69     21.43 o 
  -6   5   0       30.10       35.50     17.17 o 
  -5   5   0      219.36      242.42     23.18 o 
  -4   5   0     1015.51      955.95     77.27 o 
  -3   5   0       25.04       17.72      8.49 o 
  -2   5   0      191.41      192.09     13.47 o 
  -1   5   0       51.22       47.91      7.25 o 
   0   5   0      206.79      226.19     13.96 o 
   1   5   0      211.71      205.63     13.16 o 
   2   5   0      190.19      273.15     39.23 o 
   3   5   0      680.57      726.34     15.12 o 
   4   5   0      366.35      381.34     19.10 o 
   5   5   0        9.90       17.85     12.63 o 
   6   5   0        8.58        8.09      8.84 o 
   7   5   0        8.26       51.71     30.62 o 
   8   5   0       32.42       49.74     16.88 o 
   9   5   0       85.99      157.27     44.88 o 
  -7   6   0        9.06        9.82     19.79 o 
  -6   6   0       59.24       67.83     20.21 o 
  -5   6   0      307.13      366.93     25.96 o 
  -4   6   0       57.69      -12.42     12.42 o 
  -3   6   0     1193.43     1178.51     69.55 o 
  -2   6   0      405.24      381.84     15.41 o 
  -1   6   0       67.12       69.30      8.82 o 
   0   6   0      115.77      120.19     13.84 o 
   1   6   0      807.60      738.66     24.24 o 
   2   6   0     1578.84     1107.20    419.11 o 
   3   6   0       85.04      115.28      8.69 o 
   4   6   0        3.43       26.90     11.40 o 
   5   6   0       35.06       38.74     14.00 o 
   6   6   0       26.89       33.12     14.13 o 
   7   6   0        7.32       15.66     10.33 o 
   8   6   0      265.12      269.74     39.61 o 
   9   6   0       78.62       88.74     19.15 o 
  -6   7   0       33.20       29.48     19.30 o 
  -5   7   0        6.99      -12.38     12.38 o 
  -4   7   0       55.34       53.66     12.49 o 
  -3   7   0      139.22      138.35     13.51 o 
  -2   7   0        5.22       -2.51      9.58 o 
  -1   7   0      290.51      257.82     13.81 o 
   0   7   0        7.58        3.61     12.02 o 
   1   7   0      107.79      100.07     13.43 o 
   2   7   0      139.45      119.50     13.88 o 
   3   7   0       52.59       60.57      9.01 o 
   4   7   0      167.84      172.23     18.38 o 
   5   7   0      215.50      201.48     19.22 o 
   6   7   0      385.60      344.20     23.84 o 
   7   7   0      437.03      409.10     26.78 o 
   8   7   0        6.25        5.38     14.21 o 
   9   7   0       21.92        0.33     15.86 o 
  -5   8   0      149.00      187.57     25.08 o 
  -4   8   0        5.66       17.79     11.52 o 
  -3   8   0      149.68      161.78     14.48 o 
  -2   8   0        4.00        4.14     10.41 o 
  -1   8   0       24.03       20.05     10.09 o 
   0   8   0      479.38      409.04     23.49 o 
   1   8   0     1328.08     1249.10     36.78 o 
   2   8   0        4.50        0.63     11.49 o 
   3   8   0       47.39       40.93      9.38 o 
   4   8   0        7.04       -9.81     27.51 o 
   5   8   0       18.02       26.00     15.47 o 
   6   8   0       74.33       70.67     16.28 o 
   7   8   0        6.15       14.60     16.84 o 
   8   8   0       14.15       20.78     14.82 o 
  -4   9   0       19.78       19.68     13.61 o 
  -3   9   0       42.60       48.70     12.45 o 
  -2   9   0      131.86      143.15     14.29 o 
  -1   9   0      603.46      667.51     30.55 o 
   0   9   0        0.17        4.21     14.61 o 
   1   9   0      104.34      105.16     15.97 o 
   2   9   0       45.33       23.27     13.63 o 
   3   9   0      432.95      315.95     96.07 o 
   4   9   0        7.74       11.29     10.14 o 
   5   9   0      187.33      185.23     13.85 o 
   6   9   0      165.12      180.29     20.92 o 
   7   9   0       77.04       53.31     18.42 o 
   8   9   0       29.82       21.85     15.94 o 
  -3  10   0       24.20       81.00     19.32 o 
  -2  10   0        3.77       18.65     16.34 o 
  -1  10   0       66.66       66.00     17.80 o 
   0  10   0        1.05        8.02     15.77 o 
   1  10   0       51.18       57.86     14.88 o 
   2  10   0        2.43       -1.19     12.57 o 
   3  10   0       80.77       75.69     15.59 o 
   4  10   0      260.02      266.16     16.12 o 
   5  10   0       65.82       52.13     21.33 o 
   6  10   0       19.61       22.07     18.31 o 
  -2  11   0        3.43        2.22     16.21 o 
  -1  11   0        6.94       16.60     15.61 o 
   0  11   0       52.64       39.92     16.77 o 
   1  11   0        3.76        4.91     14.98 o 
   2  11   0        2.36       -7.97     14.75 o 
   3  11   0       14.43       59.66     18.84 o 
   4  11   0      110.16      137.20     19.53 o 
   5  11   0       74.17      105.33     19.45 o 
   6  11   0       22.41       20.78     18.91 o 
   1  12   0      103.56      142.68     21.40 o 
   2  12   0      271.70      331.27     27.75 o 
   3  12   0      105.55      152.56     20.26 o 
   4  12   0        4.30        6.54     18.26 o 
  -3 -12   1        0.01       29.04     19.05 o 
  -2 -12   1        4.79       22.88     18.20 o 
  -5 -11   1      106.39      150.57     16.71 o 
  -4 -11   1        9.20        8.16     17.71 o 
  -3 -11   1       59.65       57.51     19.48 o 
  -2 -11   1       26.56       44.02     17.38 o 
  -1 -11   1       91.56      110.14     19.85 o 
   0 -11   1       11.24       10.27     17.87 o 
   1 -11   1        0.01        0.92     15.57 o 
  -6 -10   1      141.76      174.62     22.61 o 
  -5 -10   1      208.22      228.38     16.13 o 
  -4 -10   1      118.35      134.81     13.98 o 
  -3 -10   1       72.50       69.70     16.91 o 
  -2 -10   1        0.63        9.92     13.82 o 
  -1 -10   1      117.72      113.61     17.15 o 
   0 -10   1       80.57       86.17     19.06 o 
   1 -10   1       86.27      134.70     20.21 o 
   2 -10   1       25.56       45.79     17.63 o 
   3 -10   1        1.95       19.81     17.11 o 
  -6  -9   1       74.77       97.78     19.51 o 
  -5  -9   1        0.17       -0.98     11.24 o 
  -4  -9   1       63.89       64.55     11.93 o 
  -3  -9   1      405.61      411.40     34.11 o 
  -2  -9   1      113.47      106.92     17.00 o 
  -1  -9   1      275.73      266.94     21.16 o 
   0  -9   1      150.19      175.01     18.35 o 
   1  -9   1       44.83       50.05     16.38 o 
   2  -9   1        4.49        4.57     16.94 o 
   3  -9   1       18.10       10.85     13.34 o 
   4  -9   1       89.84       89.56     18.56 o 
  -8  -8   1      160.57      157.00     21.11 o 
  -7  -8   1       38.95       32.74     17.78 o 
  -6  -8   1       82.73       79.11     17.91 o 
  -5  -8   1        5.46        5.42     15.51 o 
  -4  -8   1        9.71        8.00     10.03 o 
  -3  -8   1      153.60      132.95     12.69 o 
  -2  -8   1      716.06      671.31     28.32 o 
  -1  -8   1      625.38      566.79     27.15 o 
   0  -8   1       29.13       22.58     13.46 o 
   1  -8   1      380.19      372.53     23.79 o 
   2  -8   1      177.62      178.43     20.79 o 
   3  -8   1       39.51       37.44     12.39 o 
   4  -8   1        0.09        9.27     12.00 o 
   5  -8   1      115.52      142.05     16.62 o 
  -8  -7   1       32.51       40.09     16.49 o 
  -7  -7   1       10.20       20.20     16.10 o 
  -6  -7   1        3.41       10.30     14.75 o 
  -5  -7   1      193.42      178.52     18.64 o 
  -4  -7   1      111.05      105.11     11.04 o 
  -3  -7   1      535.37      505.07     15.93 o 
  -2  -7   1      575.40      456.07     81.82 o 
  -1  -7   1        1.09        7.21     11.83 o 
   0  -7   1       55.67       43.58     13.54 o 
   1  -7   1      886.27      862.19     31.05 o 
   2  -7   1      109.49       95.42     11.39 o 
   3  -7   1       93.35       88.94     14.88 o 
   4  -7   1       93.41       75.83     13.20 o 
   5  -7   1       77.61       95.96     14.41 o 
   6  -7   1       20.50       15.47     21.34 o 
  -9  -6   1       22.86       18.49     17.01 o 
  -8  -6   1        1.41       14.30     15.61 o 
  -7  -6   1        2.57        3.80     15.11 o 
  -6  -6   1       12.45       36.41     15.56 o 
  -5  -6   1      196.43      172.54     18.16 o 
  -4  -6   1      189.97      179.93     11.26 o 
  -3  -6   1       11.51       16.40      7.47 o 
  -2  -6   1       62.63       70.26      8.15 o 
  -1  -6   1      123.04      126.82     13.55 o 
   0  -6   1        1.15        0.45      9.99 o 
   1  -6   1      261.43      215.18     16.82 o 
   2  -6   1      952.95      914.95     20.91 o 
   3  -6   1      393.38      369.16     16.77 o 
   4  -6   1      894.70      961.28     24.52 o 
   5  -6   1      259.42      255.83     16.57 o 
   6  -6   1       33.31       59.60     21.50 o 
   7  -6   1        1.05      -13.19     19.51 o 
  -9  -5   1       54.19       54.20     16.76 o 
  -8  -5   1        2.01       64.23     39.21 o 
  -7  -5   1      109.35       94.03     14.80 o 
  -6  -5   1       11.60       20.98     13.44 o 
  -5  -5   1        5.54       -2.80     12.15 o 
  -4  -5   1       87.06       71.35     12.38 o 
  -3  -5   1      271.63      272.23     10.65 o 
  -2  -5   1      133.79      130.81      8.15 o 
  -1  -5   1       18.64       14.24      5.55 o 
   0  -5   1      313.36      271.90     15.30 o 
   1  -5   1      156.67      148.30     13.07 o 
   2  -5   1      707.54      723.98     17.21 o 
   3  -5   1       53.64       56.02      9.31 o 
   4  -5   1       32.88       37.31     19.34 o 
   5  -5   1      266.11      314.94     24.15 o 
   6  -5   1        4.90        6.79     16.64 o 
   7  -5   1        7.76        3.46     18.69 o 
  -9  -4   1       22.29       42.31     26.23 o 
  -8  -4   1      164.46      197.36     20.61 o 
  -7  -4   1        0.09       22.45     28.25 o 
  -6  -4   1      453.61      439.08     23.48 o 
  -5  -4   1      172.69      185.85     16.75 o 
  -4  -4   1     1011.69     1000.74     28.97 o 
  -3  -4   1      206.00      242.99     14.54 o 
  -2  -4   1      293.27      328.58      9.96 o 
  -1  -4   1        6.66       21.80      7.64 o 
   0  -4   1      155.38      141.74     11.16 o 
   1  -4   1        4.00       -4.71      7.82 o 
   2  -4   1     2515.46     2513.21     50.85 o 
   3  -4   1      864.01      878.83     58.48 o 
   4  -4   1      184.23      142.43     28.34 o 
   5  -4   1       45.18       39.60     15.86 o 
   6  -4   1        4.23      -14.71     15.79 o 
   7  -4   1       94.58      105.29     19.54 o 
   8  -4   1       54.04       87.90     21.56 o 
  -9  -3   1        0.56       27.92     16.63 o 
  -8  -3   1      258.32      250.99     15.61 o 
  -7  -3   1      133.16      141.45     13.00 o 
  -6  -3   1     1614.28     1527.54     82.82 o 
  -5  -3   1      432.64      443.22     27.81 o 
  -4  -3   1      127.59       77.40     46.25 o 
  -3  -3   1      227.32      260.50     13.88 o 
  -2  -3   1      331.39      348.12     11.59 o 
  -1  -3   1      851.48      882.25     18.79 o 
   0  -3   1     2269.24     2218.01     31.34 o 
   1  -3   1     2954.59     2833.21    140.00 o 
   2  -3   1      291.51      291.86      9.67 o 
   3  -3   1      113.04      104.77     16.82 o 
   4  -3   1      259.13      259.45     18.45 o 
   5  -3   1      274.71      258.80     20.49 o 
   6  -3   1      182.50      198.72     20.51 o 
   7  -3   1       20.28       20.48     16.07 o 
   8  -3   1      204.52      207.19     25.61 o 
  -9  -2   1       19.81        6.08     13.99 o 
  -8  -2   1        0.07       31.65     19.05 o 
  -7  -2   1        3.51       27.60     10.16 o 
  -6  -2   1       42.56       58.21     10.35 o 
  -5  -2   1        3.47        4.02      7.78 o 
  -4  -2   1     1000.01     1181.33    117.73 o 
  -3  -2   1      302.36      191.96    135.56 o 
  -2  -2   1      976.14     1001.61     20.65 o 
  -1  -2   1     1360.42     1472.72     20.75 o 
   0  -2   1      593.19      565.18     13.08 o 
   1  -2   1     5687.14     5701.03     35.53 o 
   2  -2   1     1964.32     1822.70     71.93 o 
   3  -2   1      162.91      151.19     12.18 o 
   4  -2   1      246.21      234.32     16.94 o 
   5  -2   1      348.80      315.55     20.77 o 
   6  -2   1       24.75       15.96     14.96 o 
   7  -2   1        9.73       11.00     14.58 o 
   8  -2   1       36.87       26.97     18.85 o 
  -9  -1   1       15.24       33.64     21.92 o 
  -8  -1   1      187.36      189.28     13.89 o 
  -7  -1   1      215.91      228.96     27.86 o 
  -6  -1   1       58.93       56.33      9.77 o 
  -5  -1   1      758.77      731.46     18.01 o 
  -4  -1   1      223.03      242.29     14.53 o 
  -3  -1   1      855.79      862.69     19.02 o 
  -2  -1   1    23331.20    19269.28   5560.95 o 
   0  -1   1     1543.32     1308.52     15.87 o 
   1  -1   1     2106.64     1824.80    155.33 o 
   2  -1   1     1023.71      966.56     54.55 o 
   3  -1   1      281.40      267.33     11.96 o 
   4  -1   1        4.14       -3.88     12.56 o 
   5  -1   1       77.99       53.28      8.56 o 
   6  -1   1      151.60      137.65     13.81 o 
   7  -1   1      168.42      186.70     17.92 o 
   8  -1   1       13.24       28.25     11.74 o 
   9  -1   1        9.53       12.75     16.82 o 
  -9   0   1        2.18       23.19     17.33 o 
  -8   0   1       47.68       72.39     12.02 o 
  -7   0   1       55.10       70.92     10.82 o 
  -6   0   1      103.36      104.70     10.48 o 
  -5   0   1      175.50      194.79     10.62 o 
  -4   0   1      477.64      493.02     16.25 o 
  -3   0   1      187.90      180.74     16.34 o 
  -2   0   1    11679.68    12835.42    459.80 o 
  -1   0   1     1172.83     1226.03     66.63 o 
   1   0   1      784.95      660.91     68.19 o 
   2   0   1      747.68      723.80     22.57 o 
   3   0   1     3343.91     3177.97     28.11 o 
   4   0   1      824.74      761.69     15.39 o 
   5   0   1       75.97       97.36      8.53 o 
   6   0   1      461.10      430.83     34.44 o 
   7   0   1        4.83       15.85      9.69 o 
   8   0   1        9.74       11.79     10.63 o 
   9   0   1       18.15       26.38     12.09 o 
  -8   1   1       50.42       51.30     19.70 o 
  -7   1   1        0.55        3.59      9.03 o 
  -6   1   1       54.09       46.77      9.34 o 
  -5   1   1        6.70       12.01     12.50 o 
  -4   1   1        6.99       10.46      5.69 o 
  -3   1   1        0.51       12.26      4.51 o 
  -2   1   1      426.24      434.28     13.78 o 
  -1   1   1     1085.83     1093.84     17.36 o 
   0   1   1       26.24       29.06      4.46 o 
   1   1   1     1854.81     1648.67    121.41 o 
   2   1   1     5236.47     5099.27    275.23 o 
   3   1   1       11.75       17.70      4.14 o 
   4   1   1      251.50      257.49     11.31 o 
   5   1   1       74.51       84.90      8.19 o 
   6   1   1      416.56      385.12     15.36 o 
   7   1   1       24.61       35.48      9.13 o 
   8   1   1      309.70      323.49     16.55 o 
   9   1   1      176.50      196.37     14.82 o 
  -8   2   1        4.12       24.29     17.56 o 
  -7   2   1        2.83        2.47     16.16 o 
  -6   2   1       72.53       56.52     16.55 o 
  -5   2   1       28.07       18.64     13.30 o 
  -4   2   1      639.85      630.89     23.82 o 
  -3   2   1      999.56      952.14     25.68 o 
  -2   2   1      166.22      181.03     11.53 o 
  -1   2   1     1209.58     1123.81     56.37 o 
   0   2   1      182.83      148.53      4.85 o 
   1   2   1       16.98       18.26      2.56 o 
   2   2   1     3188.98     3057.77    439.57 o 
   3   2   1       68.95       69.90      5.36 o 
   4   2   1     4974.23     5235.18    144.54 o 
   5   2   1       81.49       64.37      7.43 o 
   6   2   1      383.18      374.40     15.00 o 
   7   2   1      162.74      153.90     11.88 o 
   8   2   1       98.09      115.78     11.80 o 
   9   2   1       20.76       62.99     13.15 o 
  -8   3   1       67.91       87.21     19.38 o 
  -7   3   1      179.25      172.97     23.48 o 
  -6   3   1       49.66       62.70     17.70 o 
  -5   3   1       37.59       22.65     14.13 o 
  -4   3   1       13.41       -0.15     11.62 o 
  -3   3   1        0.29       -8.27      9.17 o 
  -2   3   1      358.26      370.62     11.95 o 
  -1   3   1      190.09      186.55      7.24 o 
   0   3   1      605.32      586.28     10.63 o 
   1   3   1     2714.29     2662.37    338.20 o 
   2   3   1     5125.39     5055.89    693.27 o 
   3   3   1      798.76      824.83     76.29 o 
   4   3   1      732.88      832.52     16.87 o 
   5   3   1       15.28       23.34      7.14 o 
   6   3   1       70.75       72.20      9.37 o 
   7   3   1      225.91      224.46     13.59 o 
   8   3   1       22.37       39.84      9.62 o 
   9   3   1       71.67      126.24     30.81 o 
  -7   4   1       63.36       51.04     20.10 o 
  -6   4   1       41.92       44.61     15.69 o 
  -5   4   1       75.64       77.50     16.06 o 
  -4   4   1       82.40       61.91     14.30 o 
  -3   4   1      620.99      569.92     43.33 o 
  -2   4   1      329.27      352.06     11.83 o 
  -1   4   1     5524.53     5835.01     44.23 o 
   0   4   1      354.61      358.81      9.94 o 
   1   4   1       45.44       40.48      4.69 o 
   2   4   1     1010.00      922.15    187.81 o 
   3   4   1      823.25      875.88     94.71 o 
   4   4   1      196.18      240.31     10.10 o 
   5   4   1      105.61       96.95      8.64 o 
   6   4   1      100.77       98.69      9.83 o 
   7   4   1      288.23      281.42     14.72 o 
   8   4   1       11.73       26.76      9.90 o 
   9   4   1       85.67       99.03     44.11 o 
  -7   5   1      248.65      260.34     27.58 o 
  -6   5   1      121.20      155.50     20.60 o 
  -5   5   1      639.45      632.44     32.07 o 
  -4   5   1       53.29        4.32     10.36 o 
  -3   5   1      193.92      203.36     14.29 o 
  -2   5   1        0.72       -7.25      7.25 o 
  -1   5   1     2099.49     2082.72     30.95 o 
   0   5   1      630.73      557.55     13.67 o 
   1   5   1       20.26        9.81      4.40 o 
   2   5   1      104.30       45.89     23.39 o 
   3   5   1      135.19      128.18     41.32 o 
   4   5   1       48.05       52.02     11.24 o 
   5   5   1        0.00       -4.76      7.75 o 
   6   5   1       81.69       72.65     10.24 o 
   7   5   1      170.01      167.41     13.89 o 
   8   5   1       38.00       36.18     10.55 o 
   9   5   1        7.03       21.29     15.69 o 
  -6   6   1        2.85       11.91     17.89 o 
  -5   6   1       29.74        0.09     16.18 o 
  -4   6   1      213.79      187.48     39.75 o 
  -3   6   1      900.18      777.94     22.84 o 
  -2   6   1      210.24      166.31     22.41 o 
  -1   6   1       59.69       43.90     12.33 o 
   0   6   1       70.18       51.19      7.64 o 
   1   6   1        5.94       -1.95      5.44 o 
   2   6   1      399.01      405.66     18.11 o 
   3   6   1      549.42      617.49     22.14 o 
   4   6   1      385.45      370.08     19.44 o 
   5   6   1      979.03      633.34    282.21 o 
   6   6   1      297.48      262.83     14.53 o 
   7   6   1        0.33        1.41      9.62 o 
   8   6   1       13.91       17.54     11.35 o 
   9   6   1       32.78       76.59     26.31 o 
  -6   7   1        1.41      -17.57     17.57 o 
  -5   7   1      114.82      113.33     21.14 o 
  -4   7   1      203.69      198.04     15.66 o 
  -3   7   1      232.26      180.35     14.86 o 
  -2   7   1       45.04       33.43     21.35 o 
  -1   7   1      379.43      346.68     15.62 o 
   0   7   1       97.89       82.93     14.57 o 
   1   7   1        9.00        1.85      6.49 o 
   2   7   1       48.36       70.49     12.36 o 
   3   7   1      301.36      269.84     11.91 o 
   4   7   1       75.48       80.33      9.13 o 
   5   7   1      270.70      271.33     20.19 o 
   6   7   1      120.57       90.38     15.75 o 
   7   7   1       48.70       67.13     11.32 o 
   8   7   1        5.31       11.19     13.48 o 
   9   7   1       13.00        4.50     14.93 o 
  -5   8   1        1.35       -3.69     19.54 o 
  -4   8   1      178.19      200.08     15.75 o 
  -3   8   1      110.35      107.19     13.78 o 
  -2   8   1      126.83      129.86     12.96 o 
  -1   8   1      529.23      519.91     18.83 o 
   0   8   1       31.67       18.28     14.03 o 
   1   8   1      227.26      189.41     17.88 o 
   2   8   1       54.55       50.04     12.29 o 
   3   8   1      213.52      204.27     17.13 o 
   4   8   1      449.25      431.39     15.96 o 
   5   8   1      254.60      235.60     20.44 o 
   6   8   1      100.92       91.83     16.66 o 
   7   8   1        4.83       10.24     15.08 o 
   8   8   1        6.65       35.59     14.52 o 
  -4   9   1       10.87       17.42     14.04 o 
  -3   9   1       43.15       26.67     13.11 o 
  -2   9   1        5.33        4.74     10.98 o 
  -1   9   1       10.03      -14.32     15.48 o 
   0   9   1        3.93       30.89     21.65 o 
   1   9   1       54.67       60.11     14.20 o 
   2   9   1      831.28      765.15     30.56 o 
   3   9   1      287.41      281.52     20.37 o 
   4   9   1        0.47       12.05     11.13 o 
   5   9   1        0.42       22.74      9.82 o 
   6   9   1        0.08       20.03     14.73 o 
   7   9   1        3.57       16.53     15.29 o 
  -3  10   1       64.67      101.00     22.37 o 
  -2  10   1       16.20       31.39     11.55 o 
  -1  10   1        4.33       -1.99     14.93 o 
   0  10   1       13.68       19.14     14.72 o 
   1  10   1       44.20       57.01     13.98 o 
   2  10   1       10.03       21.46     12.85 o 
   3  10   1       32.70       42.77     15.07 o 
   4  10   1       37.42       16.32     10.58 o 
   5  10   1       85.18      100.19     15.74 o 
   6  10   1       55.49       34.48     16.08 o 
  -2  11   1        0.07       -7.69     14.47 o 
  -1  11   1        3.13       -3.31     14.74 o 
   0  11   1      117.04      130.77     18.44 o 
   1  11   1      222.58      243.59     20.98 o 
   2  11   1       99.89      107.95     17.68 o 
   3  11   1       32.83       41.93     15.97 o 
   4  11   1        5.73       16.51     14.82 o 
   5  11   1       40.86       46.82     12.04 o 
   6  11   1        5.74        2.48     17.48 o 
   0  12   1      162.85      205.99     22.39 o 
   1  12   1       32.96       42.28     18.63 o 
   2  12   1        0.13       27.42     17.32 o 
   3  12   1        4.71       25.57     16.57 o 
   4  12   1       31.09       40.78     17.74 o 
   5  12   1       25.70       60.68     18.80 o 
  -4 -11   2       41.71       52.28     20.26 o 
  -3 -11   2        0.47        4.68     18.21 o 
  -2 -11   2       30.04       12.25     17.59 o 
  -1 -11   2       15.11       43.49     18.63 o 
   0 -11   2       46.30       67.27     20.02 o 
   1 -11   2        2.40       10.37     17.47 o 
  -6 -10   2        2.37       34.04     19.29 o 
  -5 -10   2       50.60       70.42     21.34 o 
  -4 -10   2      102.29      151.40     39.07 o 
  -3 -10   2      109.84      137.49     24.85 o 
  -2 -10   2       79.82       96.69     16.81 o 
  -1 -10   2       13.63       23.85     15.74 o 
   0 -10   2        0.97       -3.31     14.77 o 
   1 -10   2       25.29       15.97     16.54 o 
   2 -10   2        0.14       -9.11     17.33 o 
   3 -10   2       23.62       53.28     20.36 o 
  -7  -9   2        6.02       52.82     18.51 o 
  -6  -9   2       46.13       63.65     19.72 o 
  -5  -9   2      260.47      252.32     24.64 o 
  -4  -9   2      312.67      308.74     17.30 o 
  -3  -9   2      178.24      172.14     14.34 o 
  -2  -9   2       79.16       60.66     16.06 o 
  -1  -9   2      341.43      312.81     22.05 o 
   0  -9   2       38.93       41.86     14.26 o 
   1  -9   2        0.49       -5.90     15.55 o 
   2  -9   2      156.23      124.72     20.93 o 
   3  -9   2      213.99      251.79     24.28 o 
   4  -9   2       35.16       49.60     19.97 o 
  -7  -8   2       66.28       71.13     18.23 o 
  -6  -8   2       12.36       36.25     17.84 o 
  -5  -8   2       42.64       69.65     17.19 o 
  -4  -8   2        4.25        2.65     10.17 o 
  -3  -8   2       32.29       34.76     10.92 o 
  -2  -8   2      373.95      355.12     62.79 o 
  -1  -8   2      749.60      682.99     29.22 o 
   0  -8   2       31.17       34.45     13.66 o 
   1  -8   2      180.77      185.49     20.34 o 
   2  -8   2        1.28      -13.60     15.97 o 
   3  -8   2       32.19       24.44     12.64 o 
   4  -8   2        2.76        9.13     13.61 o 
   5  -8   2       31.14       18.50     21.57 o 
  -8  -7   2       10.01       11.98     16.88 o 
  -7  -7   2        1.37       22.80     16.66 o 
  -6  -7   2       94.38      115.30     18.25 o 
  -5  -7   2       71.85       68.45     17.02 o 
  -4  -7   2      639.46      593.55     19.01 o 
  -3  -7   2       39.11       40.24     10.07 o 
  -2  -7   2      203.12      195.43     16.42 o 
  -1  -7   2       35.29       27.03     12.70 o 
   0  -7   2     1709.21     1560.14     39.94 o 
   1  -7   2      626.06      606.74     27.26 o 
   2  -7   2      137.58      155.75     17.81 o 
   3  -7   2       46.22       54.58     11.86 o 
   4  -7   2       30.46       29.24     12.61 o 
   5  -7   2        1.58       -0.49     12.83 o 
   6  -7   2        3.30      -19.76     19.76 o 
  -8  -6   2       10.92       27.67     17.59 o 
  -7  -6   2       57.23       81.73     17.98 o 
  -6  -6   2       11.08       14.10     13.85 o 
  -5  -6   2        5.79       10.46     14.22 o 
  -4  -6   2      352.31      319.01     21.23 o 
  -3  -6   2        1.43       -0.05      7.96 o 
  -2  -6   2      328.92      329.27     13.34 o 
  -1  -6   2      835.97      768.92     26.34 o 
   0  -6   2      451.43      433.27     20.95 o 
   1  -6   2      143.73      129.67     15.87 o 
   2  -6   2      337.12      333.67     20.83 o 
   3  -6   2      600.36      574.66     38.81 o 
   4  -6   2       43.61       55.36     12.03 o 
   5  -6   2       29.83       22.63     13.34 o 
   6  -6   2      219.25      260.78     26.02 o 
   7  -6   2       95.52      105.96     24.34 o 
  -8  -5   2      138.36      146.54     20.35 o 
  -7  -5   2       49.86       44.10     14.70 o 
  -6  -5   2      491.79      422.38     24.87 o 
  -5  -5   2      252.94      219.90     19.59 o 
  -4  -5   2      249.19      221.51     18.45 o 
  -3  -5   2       21.91       17.78      7.40 o 
  -2  -5   2        0.86        1.96      6.71 o 
  -1  -5   2        0.01       -0.62      8.66 o 
   0  -5   2      235.19      246.52     15.43 o 
   1  -5   2      239.07      213.10     15.57 o 
   2  -5   2      196.38      198.85     10.46 o 
   3  -5   2       76.60       80.49     10.38 o 
   4  -5   2       13.27       16.47     10.57 o 
   5  -5   2        3.24       11.47     15.27 o 
   6  -5   2       13.53        5.39     15.59 o 
   7  -5   2        1.84       15.60     19.35 o 
  -9  -4   2      185.81      170.52     20.71 o 
  -8  -4   2      327.50      333.84     31.34 o 
  -7  -4   2       31.60       39.12     11.22 o 
  -6  -4   2        1.51       20.10     12.63 o 
  -5  -4   2       57.19       50.87     13.41 o 
  -4  -4   2       28.98       21.16     11.16 o 
  -3  -4   2        2.32       18.05      9.80 o 
  -2  -4   2     1455.96     1490.70     49.38 o 
  -1  -4   2     1019.37     1020.76     24.67 o 
   0  -4   2      811.73      779.67     22.27 o 
   1  -4   2       24.58       28.26      9.64 o 
   2  -4   2        0.16       -5.57      6.25 o 
   3  -4   2      367.72      366.68     27.22 o 
   4  -4   2       37.54       37.70     13.62 o 
   5  -4   2      261.08      264.97     21.50 o 
   6  -4   2      330.15      366.31     25.89 o 
   7  -4   2        0.04        2.57     17.54 o 
   8  -4   2        7.29        1.51     20.90 o 
  -9  -3   2       16.90        9.26     15.02 o 
  -8  -3   2        5.96       23.27     12.33 o 
  -7  -3   2       30.61       57.81     13.34 o 
  -6  -3   2      692.77      639.97     24.85 o 
  -5  -3   2       39.85       42.23     28.65 o 
  -4  -3   2        3.18       12.92     10.60 o 
  -3  -3   2     1987.54     2086.10     38.47 o 
  -2  -3   2       27.02       34.40      9.74 o 
  -1  -3   2      595.57      641.21     17.55 o 
   0  -3   2      609.89      639.13     18.09 o 
   1  -3   2      145.66      157.03     10.68 o 
   2  -3   2      524.10      568.28     21.70 o 
   3  -3   2      300.21      390.80    109.49 o 
   4  -3   2      641.61      605.18     24.54 o 
   5  -3   2       39.63       31.51     13.87 o 
   6  -3   2        0.50       11.82     14.75 o 
   7  -3   2       31.34      -10.64     16.51 o 
   8  -3   2       17.36        1.21     19.31 o 
  -9  -2   2        7.46       23.41     12.54 o 
  -8  -2   2        0.07       18.23     11.42 o 
  -7  -2   2       94.01       98.58     12.19 o 
  -6  -2   2      169.39      147.62     12.84 o 
  -5  -2   2        3.12       21.77      8.20 o 
  -4  -2   2     2912.55     2242.88    623.56 o 
  -3  -2   2        6.66        4.11      8.32 o 
  -2  -2   2      333.15      339.99     14.36 o 
  -1  -2   2       31.55       27.28      6.39 o 
   0  -2   2      394.76      427.95     13.32 o 
   1  -2   2      185.12      183.99      9.54 o 
   2  -2   2      286.90      278.76     20.68 o 
   3  -2   2      470.65      343.16    140.43 o 
   4  -2   2      569.47      547.78     22.39 o 
   5  -2   2       31.92       -2.48     16.66 o 
   6  -2   2      132.31      117.58     17.73 o 
   7  -2   2       54.55       54.43     15.67 o 
   8  -2   2       67.70       69.79     19.29 o 
   9  -2   2      107.27      165.19     26.13 o 
  -9  -1   2        6.95       18.27     11.64 o 
  -8  -1   2      137.43      144.31     13.04 o 
  -7  -1   2        3.70        3.10     13.91 o 
  -6  -1   2       16.13       21.53      9.87 o 
  -5  -1   2     1001.53      916.70     49.10 o 
  -4  -1   2     3101.89     3207.31     82.43 o 
  -3  -1   2      724.75      768.75     34.74 o 
  -2  -1   2       17.56       12.16      7.00 o 
  -1  -1   2      203.07      214.91      8.34 o 
   0  -1   2        5.49        9.43      4.52 o 
   1  -1   2        3.55        8.33      4.77 o 
   2  -1   2     1085.30      931.03     83.69 o 
   3  -1   2       25.55       16.72      5.09 o 
   4  -1   2     1570.72     1544.56     23.02 o 
   5  -1   2      294.54      241.22     37.13 o 
   6  -1   2       21.22       19.89      8.98 o 
   7  -1   2       38.78       63.15     11.29 o 
   8  -1   2       14.08       15.45     14.52 o 
   9  -1   2       50.23       58.78     20.50 o 
  -8   0   2       11.91       18.21     10.04 o 
  -7   0   2        6.50       16.06     10.48 o 
  -6   0   2      108.04      110.19     27.24 o 
  -5   0   2       26.93       26.76      8.66 o 
  -4   0   2      187.72      207.29      9.78 o 
  -3   0   2      234.28      295.43     14.87 o 
  -2   0   2      876.09      990.31     61.03 o 
  -1   0   2        4.61        6.48      2.59 o 
   1   0   2     9593.01     8791.84    424.99 o 
   2   0   2     2202.02     2059.63    185.93 o 
   3   0   2        0.60       -2.33      5.79 o 
   4   0   2      400.06      400.32     12.22 o 
   5   0   2       57.54       60.30      9.10 o 
   6   0   2      591.78      559.68     24.53 o 
   7   0   2      489.28      481.69     17.86 o 
   8   0   2       33.33       50.00     11.49 o 
   9   0   2       11.46       44.12     12.01 o 
  -8   1   2        2.11       46.02     18.69 o 
  -7   1   2       75.49       79.15     11.50 o 
  -6   1   2      186.67      210.36     13.80 o 
  -5   1   2      364.11      367.06     26.27 o 
  -4   1   2      169.09      179.08      9.32 o 
  -3   1   2      159.17      183.81      7.86 o 
  -2   1   2        3.97        1.32      5.58 o 
  -1   1   2      378.91      374.32    103.51 o 
   0   1   2       21.61       22.74      2.60 o 
   1   1   2     4769.21     5032.34     89.52 o 
   2   1   2     4674.94     4903.74     48.95 o 
   3   1   2       25.28       23.84      4.59 o 
   4   1   2      115.30      119.00      7.52 o 
   5   1   2      175.65      173.29      9.87 o 
   6   1   2       43.66       56.19     18.42 o 
   7   1   2      475.45      452.22     17.05 o 
   8   1   2        0.26       21.37     20.66 o 
   9   1   2       22.49       53.75     11.64 o 
  -8   2   2        0.71        2.26     15.87 o 
  -7   2   2      200.79      196.58     22.63 o 
  -6   2   2       48.62       48.75     16.20 o 
  -5   2   2       48.47       49.34     14.50 o 
  -4   2   2       13.88       -1.26      9.25 o 
  -3   2   2       10.35        9.20      8.56 o 
  -2   2   2        0.37        0.72      6.11 o 
  -1   2   2     2898.99     2771.79    307.13 o 
   0   2   2    11263.27    11041.09    496.41 o 
   1   2   2      161.95      137.18     23.11 o 
   2   2   2        2.08       -0.95      5.42 o 
   3   2   2      643.57      646.68     51.33 o 
   4   2   2       15.24        0.27      8.38 o 
   5   2   2       18.30       23.27      6.70 o 
   6   2   2       20.47       14.16      7.96 o 
   7   2   2      380.05      342.51     15.55 o 
   8   2   2      236.81      239.11     19.75 o 
   9   2   2       25.15       34.97     11.72 o 
  -8   3   2       37.14       32.89     18.26 o 
  -7   3   2       94.14      118.96     20.50 o 
  -6   3   2      181.07      169.88     19.48 o 
  -5   3   2      105.87      122.48     17.24 o 
  -4   3   2        5.12       -1.18     11.82 o 
  -3   3   2     1392.35     1341.53     33.55 o 
  -2   3   2      947.65      931.35     16.33 o 
  -1   3   2      191.59      181.73     13.11 o 
   0   3   2      283.14      311.09      8.29 o 
   1   3   2        1.86        7.56      4.85 o 
   2   3   2       44.48       57.61      5.08 o 
   3   3   2       36.51       41.36      4.96 o 
   4   3   2      783.84      743.90     56.61 o 
   5   3   2     1138.60     1024.57     20.16 o 
   6   3   2      415.66      391.77     14.96 o 
   7   3   2       71.22       71.08     10.02 o 
   8   3   2      118.44      114.84     11.96 o 
   9   3   2        6.66       25.78     21.06 o 
  10   3   2        8.18       69.58     42.56 o 
  -7   4   2      161.28      186.26     23.51 o 
  -6   4   2       56.33       34.33     17.29 o 
  -5   4   2        7.08       20.79     14.14 o 
  -4   4   2        8.58       11.02     12.52 o 
  -3   4   2       15.49        0.41      7.04 o 
  -2   4   2      163.70      143.25     12.52 o 
  -1   4   2      169.62      127.73     16.02 o 
   0   4   2     1093.54      999.28     16.34 o 
   1   4   2     1564.33     1557.48     96.97 o 
   2   4   2      329.56      316.37     29.64 o 
   3   4   2       62.54       58.38      5.16 o 
   4   4   2        0.35        0.75      5.35 o 
   5   4   2       29.76       28.36      6.97 o 
   6   4   2       18.60       13.56      8.28 o 
   7   4   2      168.34      157.68     12.12 o 
   8   4   2        1.29       18.24      9.58 o 
   9   4   2        2.92        8.20     22.57 o 
  10   4   2       14.15       69.08     60.74 o 
  -7   5   2       20.93       -1.93     21.13 o 
  -6   5   2       37.96       29.46     17.85 o 
  -5   5   2       30.74      -13.53     15.58 o 
  -4   5   2       33.32       21.69      9.77 o 
  -3   5   2      820.38      848.47     75.08 o 
  -2   5   2      108.28       79.41     10.49 o 
  -1   5   2      115.06       76.88      8.56 o 
   0   5   2     1084.75     1252.45     42.88 o 
   1   5   2     1399.02     1467.62     20.97 o 
   2   5   2     1062.86     1126.02     18.16 o 
   3   5   2      668.77      670.91     25.04 o 
   4   5   2      272.77      266.10     12.42 o 
   5   5   2      329.83      315.26     19.28 o 
   6   5   2      101.38       98.35     10.44 o 
   7   5   2      117.37      104.73     11.19 o 
   8   5   2       35.54       35.41      9.83 o 
   9   5   2       16.61       26.43     11.61 o 
  -6   6   2        7.68      -14.09     17.25 o 
  -5   6   2        0.43      -14.60     14.64 o 
  -4   6   2      155.66      123.79     24.63 o 
  -3   6   2      232.02      139.72     17.96 o 
  -2   6   2       28.54       -8.50     16.72 o 
  -1   6   2      114.59      105.27      9.80 o 
   0   6   2        9.67       10.94      6.90 o 
   1   6   2      313.28      305.10     11.67 o 
   2   6   2       21.07       19.74      9.39 o 
   3   6   2     2640.06     2878.31     25.88 o 
   4   6   2       88.94       96.72      6.83 o 
   5   6   2      244.05      238.93     16.08 o 
   6   6   2       74.80       60.42     17.30 o 
   7   6   2       40.17       36.60     10.96 o 
   8   6   2       45.20       54.43     11.58 o 
   9   6   2       44.60       76.04     13.73 o 
  -6   7   2        5.54       -8.86     19.60 o 
  -5   7   2       85.02       87.08     20.93 o 
  -4   7   2      202.17      193.66     32.57 o 
  -3   7   2      309.99      322.93     26.30 o 
  -2   7   2        0.17      -12.85     12.85 o 
  -1   7   2      102.34       73.57     22.78 o 
   0   7   2       47.56       37.00     12.98 o 
   1   7   2       18.79       24.83      7.44 o 
   2   7   2       77.74      100.64     10.10 o 
   3   7   2      876.02      848.10     48.51 o 
   4   7   2       52.11       54.08      6.92 o 
   5   7   2       37.72       39.01      9.78 o 
   6   7   2       30.87       28.49     15.74 o 
   7   7   2       13.72       25.40     23.26 o 
   8   7   2      121.19       97.12     21.35 o 
   9   7   2        4.76       32.47     22.20 o 
  -5   8   2       29.46       -1.34     18.98 o 
  -4   8   2       10.88       20.52     13.75 o 
  -3   8   2       16.96       -8.45     11.82 o 
  -2   8   2        1.51      -10.80     10.80 o 
  -1   8   2       10.60      -10.04     10.04 o 
   0   8   2      150.32      156.88     22.04 o 
   1   8   2      769.11      677.46     19.84 o 
   2   8   2      738.21      647.38     34.55 o 
   3   8   2       31.51       12.97     10.03 o 
   4   8   2      118.87       97.16     33.44 o 
   5   8   2       81.68       70.56     14.75 o 
   6   8   2       51.18       65.11     14.82 o 
   7   8   2       68.03       80.33     16.45 o 
   8   8   2      117.12      109.97     15.09 o 
   9   8   2       98.76      124.62     18.41 o 
  -4   9   2       53.30       63.90     15.76 o 
  -3   9   2       12.82       -1.48     12.41 o 
  -2   9   2        0.38       -4.58     11.07 o 
  -1   9   2      123.85      114.81     13.80 o 
   0   9   2      370.37      333.75     16.84 o 
   1   9   2        4.26        5.16      9.69 o 
   2   9   2       28.14        0.35      9.20 o 
   3   9   2       83.34       96.25     15.09 o 
   4   9   2        0.01       13.68      9.02 o 
   5   9   2       33.83       61.48     21.52 o 
   6   9   2      173.30      146.10     19.03 o 
   7   9   2       83.22       82.67     16.97 o 
  -3  10   2        1.47       65.53     54.87 o 
  -2  10   2       10.12       19.24     11.63 o 
  -1  10   2       47.62       33.86     15.58 o 
   0  10   2      232.37      234.26     15.94 o 
   1  10   2       33.69       54.56     17.70 o 
   2  10   2       10.54       18.87     13.16 o 
   3  10   2       11.38       16.24     13.39 o 
   4  10   2       34.98       41.46     14.21 o 
   5  10   2        6.84        9.68      9.96 o 
   6  10   2        0.24       -2.94     14.10 o 
   7  10   2       42.22       49.81     17.41 o 
   8  10   2       87.40       86.07     18.82 o 
  -1  11   2      114.89      152.73     18.28 o 
   0  11   2       23.29       24.91     12.37 o 
   1  11   2        0.07       11.15     13.77 o 
   2  11   2       20.28       29.81     14.59 o 
   3  11   2        3.36       14.70     14.52 o 
   4  11   2       47.35       71.55     15.84 o 
   5  11   2      407.31      399.70     24.92 o 
   6  11   2      294.01      314.07     24.71 o 
   7  11   2       33.82       32.38     18.23 o 
   0  12   2        0.29       10.35     15.83 o 
   1  12   2       35.99       63.30     18.10 o 
   2  12   2        6.93       46.02     17.80 o 
   3  12   2       87.23      122.78     19.51 o 
   4  12   2       95.47      130.98     20.08 o 
   5  12   2       43.16       62.32     20.05 o 
  -3 -11   3       18.89       37.83     18.94 o 
  -2 -11   3       16.35       -3.36     17.65 o 
  -1 -11   3       53.29       63.46     18.88 o 
   0 -11   3       66.41       92.64     20.82 o 
  -5 -10   3        0.95        6.29     18.29 o 
  -4 -10   3       14.36       33.14     13.24 o 
  -3 -10   3       57.74       95.12     25.42 o 
  -2 -10   3        8.03       -3.75     16.48 o 
  -1 -10   3       13.57        0.78     15.45 o 
   0 -10   3      138.69      193.86     21.79 o 
   1 -10   3      199.77      206.46     22.41 o 
   2 -10   3      156.66      172.13     21.35 o 
  -6  -9   3       16.06       68.68     20.09 o 
  -5  -9   3      120.51      136.56     21.99 o 
  -4  -9   3      162.66      155.23     16.30 o 
  -3  -9   3      499.73      477.49     19.44 o 
  -2  -9   3       39.37       56.82     25.86 o 
  -1  -9   3      280.25      280.25     21.60 o 
   0  -9   3       48.62       44.60     15.37 o 
   1  -9   3        6.52       12.37     16.50 o 
   2  -9   3        0.83       -3.67     16.89 o 
   3  -9   3        6.91       12.62     18.23 o 
   4  -9   3       25.18       27.59     20.77 o 
  -7  -8   3      173.71      174.32     22.70 o 
  -6  -8   3      141.68      168.45     22.43 o 
  -5  -8   3        2.71       -0.93     16.84 o 
  -4  -8   3       19.78       18.88     11.49 o 
  -3  -8   3        3.74        8.66     10.54 o 
  -2  -8   3      572.80      543.88     19.34 o 
  -1  -8   3        1.88        7.93     12.80 o 
   0  -8   3       69.88       71.76     15.28 o 
   1  -8   3       19.92       38.98     14.68 o 
   2  -8   3       86.00       87.64     17.19 o 
   3  -8   3        0.06       -2.59     16.65 o 
   4  -8   3       60.70       75.96     20.73 o 
   5  -8   3        8.24      289.78     28.17 o 
  -7  -7   3        4.16        0.08     15.59 o 
  -6  -7   3        0.81      -12.31     17.00 o 
  -5  -7   3       16.38        8.23     14.85 o 
  -4  -7   3        5.07        9.16     10.20 o 
  -3  -7   3      582.14      560.11     18.98 o 
  -2  -7   3      439.67      446.85     17.17 o 
  -1  -7   3      891.25      829.46     30.56 o 
   0  -7   3      160.31      178.58     17.72 o 
   1  -7   3      489.59      457.38     25.61 o 
   2  -7   3       14.70       15.94     14.01 o 
   3  -7   3      127.64      129.40     18.06 o 
   4  -7   3      206.81      212.08     15.90 o 
   5  -7   3        3.97       43.33     42.96 o 
   6  -7   3       99.62      149.32     25.02 o 
  -8  -6   3      177.09      182.32     24.12 o 
  -7  -6   3       49.34       83.94     17.60 o 
  -6  -6   3        9.73        1.16     15.21 o 
  -5  -6   3       72.07       93.08     17.28 o 
  -4  -6   3      130.31      129.27     18.99 o 
  -3  -6   3       36.33       42.98      9.59 o 
  -2  -6   3       23.25       39.93      8.88 o 
  -1  -6   3      146.80      151.67     15.46 o 
   0  -6   3       61.83       56.41     12.93 o 
   1  -6   3       28.25       40.91     13.27 o 
   2  -6   3      117.00      109.61     16.52 o 
   3  -6   3        3.99       -1.39     13.64 o 
   4  -6   3       53.38       56.96     11.85 o 
   5  -6   3      365.10      388.95     19.24 o 
   6  -6   3        1.79       -3.13     18.04 o 
  -8  -5   3       10.73       29.99     17.83 o 
  -7  -5   3        2.80        1.60     14.19 o 
  -6  -5   3      112.29      124.82     16.87 o 
  -5  -5   3        0.66       -0.92     13.26 o 
  -4  -5   3      383.18      354.72     22.81 o 
  -3  -5   3       54.87       48.86      8.98 o 
  -2  -5   3     1032.61     1024.08     28.67 o 
  -1  -5   3       33.96        5.95     10.96 o 
   0  -5   3      225.59      234.13     16.57 o 
   1  -5   3      283.23      348.96     18.94 o 
   2  -5   3       12.51        9.62     11.24 o 
   3  -5   3        5.58        7.61      9.08 o 
   4  -5   3      236.29      229.23     14.32 o 
   5  -5   3      217.57      231.40     15.57 o 
   6  -5   3        0.95       18.25     16.70 o 
   7  -5   3        2.46       -1.46     19.58 o 
  -8  -4   3      354.13      248.05     23.29 o 
  -7  -4   3       24.35       17.39     14.02 o 
  -6  -4   3       60.05       69.29     14.67 o 
  -5  -4   3       61.05       55.98     13.81 o 
  -4  -4   3       53.39       36.18     13.41 o 
  -3  -4   3      243.16      255.69     11.20 o 
  -2  -4   3      653.14      685.11     21.67 o 
  -1  -4   3       41.01       52.11     10.31 o 
   0  -4   3       14.66       11.42      9.43 o 
   1  -4   3      196.52      204.81     14.20 o 
   2  -4   3      828.65      767.63     24.40 o 
   3  -4   3      879.40      880.82     19.05 o 
   4  -4   3       98.48       94.19     16.36 o 
   5  -4   3       33.63       28.66     10.05 o 
   6  -4   3        0.82       -1.81     16.32 o 
   7  -4   3        2.08       -1.21     18.92 o 
   8  -4   3        0.27        9.95     20.45 o 
  -8  -3   3       75.48      104.01     30.99 o 
  -7  -3   3        1.10        3.41     11.14 o 
  -6  -3   3      525.26      469.79     24.80 o 
  -5  -3   3      835.11      757.26     28.67 o 
  -4  -3   3       35.92       49.56     12.38 o 
  -3  -3   3      680.00      669.23     24.01 o 
  -2  -3   3      690.39      749.06     20.51 o 
  -1  -3   3      700.90      769.83     21.19 o 
   0  -3   3     1485.71     1538.74     30.17 o 
   1  -3   3     1002.32     1040.11     25.20 o 
   2  -3   3      165.17      196.85     13.75 o 
   3  -3   3        7.56       12.60      6.78 o 
   4  -3   3       83.08      100.86     11.77 o 
   5  -3   3       62.73       48.92     15.34 o 
   7  -3   3      191.22      235.01     23.67 o 
   8  -3   3       22.89       47.46     21.25 o 
  -8  -2   3       28.95       32.24     12.51 o 
  -7  -2   3      137.57      157.32     13.53 o 
  -6  -2   3      129.04      316.59    101.76 o 
  -5  -2   3     1495.96     1263.84    127.63 o 
  -4  -2   3      128.49      124.50     14.00 o 
  -3  -2   3       52.58       48.65     10.93 o 
  -2  -2   3      338.97      384.42     13.45 o 
  -1  -2   3        1.69        1.64      5.96 o 
   0  -2   3     1078.52     1112.50     23.24 o 
   1  -2   3      330.62      396.30     15.03 o 
   2  -2   3     3298.13     3411.76     49.31 o 
   3  -2   3      882.62      871.75     31.58 o 
   4  -2   3      435.93      447.22     16.94 o 
   5  -2   3      111.66      103.21     10.75 o 
   6  -2   3       26.53       12.30     15.21 o 
   7  -2   3       19.31       -4.52     10.52 o 
   8  -2   3        5.39       -1.30     18.35 o 
   9  -2   3       74.62      100.10     23.43 o 
  -8  -1   3        3.40       21.26     11.36 o 
  -7  -1   3      339.65      326.33     17.23 o 
  -6  -1   3     1204.48     1066.90     58.48 o 
  -5  -1   3       35.50       42.73      9.11 o 
  -4  -1   3      773.67      794.77     33.18 o 
  -3  -1   3        0.09       -0.36      8.41 o 
  -1  -1   3     2421.89     2306.89     30.49 o 
   0  -1   3      688.34      676.05     16.28 o 
   1  -1   3     1421.86     1474.63     24.52 o 
   2  -1   3       17.82       11.32      3.40 o 
   3  -1   3       34.35       27.46      6.30 o 
   4  -1   3      140.92      145.73     10.38 o 
   5  -1   3      714.90      645.65     45.75 o 
   6  -1   3       76.75       68.40     10.44 o 
   7  -1   3       89.28       83.59     11.71 o 
   8  -1   3      111.49      105.09     13.45 o 
   9  -1   3        0.03      -10.66     20.75 o 
  -8   0   3       48.80       50.18     12.18 o 
  -7   0   3      164.82      195.97     14.15 o 
  -6   0   3      385.11      393.91     20.40 o 
  -5   0   3        0.71        2.34      8.49 o 
  -4   0   3       36.93       42.64      8.23 o 
  -3   0   3        0.75        2.10      5.68 o 
  -2   0   3       72.32       95.43      7.42 o 
   1   0   3     1093.04     1095.96     31.02 o 
   2   0   3      569.89      563.26     29.96 o 
   3   0   3      214.69      207.46      8.91 o 
   4   0   3      462.95      431.00     12.86 o 
   5   0   3     1455.47     1423.08     32.19 o 
   6   0   3        3.83       -4.47     12.85 o 
   7   0   3        0.03       -7.11     12.45 o 
   8   0   3      172.34      168.74     15.49 o 
   9   0   3        0.20       -3.87     11.62 o 
  -8   1   3      199.10      244.52     26.35 o 
  -7   1   3       54.07       57.72     11.68 o 
  -6   1   3       32.60       47.40     11.04 o 
  -5   1   3       37.14       48.83      9.74 o 
  -4   1   3       25.92       31.41      7.26 o 
  -3   1   3      428.59      425.89     15.55 o 
  -2   1   3     1318.73     1515.70     28.58 o 
  -1   1   3     1464.74     1784.43     26.89 o 
   1   1   3      584.38      601.54     32.53 o 
   2   1   3      398.20      401.68     12.80 o 
   3   1   3       99.59      108.02      7.65 o 
   4   1   3      421.50      412.06     16.51 o 
   5   1   3      167.79      170.86     10.45 o 
   6   1   3       87.62       67.55      9.31 o 
   7   1   3       26.30       20.50      9.14 o 
   8   1   3       33.27       41.19     13.97 o 
   9   1   3        1.14       25.23     20.51 o 
  -8   2   3       99.08      101.22     19.96 o 
  -7   2   3        0.41        7.75     18.07 o 
  -6   2   3       41.77       54.83     18.22 o 
  -5   2   3      290.63      284.30     22.26 o 
  -4   2   3      306.91      289.46     19.69 o 
  -3   2   3      288.26      294.94     16.20 o 
  -2   2   3      494.16      426.14    276.28 o 
  -1   2   3       39.04       48.18      5.91 o 
   0   2   3       42.29       43.53      4.13 o 
   1   2   3      319.10      354.24      6.14 o 
   2   2   3     5106.78     5690.56    217.31 o 
   3   2   3     1353.73     1410.78    120.12 o 
   4   2   3      238.17      224.28      9.58 o 
   5   2   3       37.67       33.98      7.39 o 
   6   2   3      212.54      205.36     12.07 o 
   7   2   3       19.91       31.68      9.65 o 
   8   2   3      143.82      123.65     12.34 o 
   9   2   3       47.81       59.00     11.96 o 
  10   2   3       40.84       82.64     29.18 o 
  -7   3   3       69.45       72.37     18.88 o 
  -6   3   3       86.62       70.56     18.42 o 
  -5   3   3      119.72      110.14     17.97 o 
  -4   3   3        0.58       10.40     12.95 o 
  -3   3   3        0.03       14.85      9.90 o 
  -2   3   3      522.68      528.59     24.33 o 
  -1   3   3     1584.97     1614.04     63.57 o 
   0   3   3       43.58       51.26      8.42 o 
   1   3   3      465.46      501.10     12.00 o 
   2   3   3       27.55       30.10      3.26 o 
   3   3   3      296.69      305.58     37.87 o 
   4   3   3      889.54      962.87     78.22 o 
   5   3   3      420.38      418.42     18.74 o 
   6   3   3      609.70      560.27     17.56 o 
   7   3   3        8.76       -8.12      8.12 o 
   8   3   3      368.73      363.65     17.31 o 
   9   3   3       44.91       74.57     13.95 o 
  10   3   3        0.60       42.99     29.22 o 
  -7   4   3        5.44        1.80     16.59 o 
  -6   4   3       95.95       89.95     19.73 o 
  -5   4   3       83.80       85.66     18.72 o 
  -4   4   3        0.11       -6.06     13.38 o 
  -3   4   3      773.56      480.57    201.25 o 
  -2   4   3        3.83       26.34      7.45 o 
  -1   4   3     1193.19     1299.89     20.74 o 
   0   4   3        3.71        0.27      7.73 o 
   1   4   3      716.13      711.53     21.55 o 
   2   4   3        1.22        3.47      2.97 o 
   3   4   3      621.89      674.43     52.64 o 
   4   4   3     1500.99     1655.64    134.93 o 
   5   4   3       16.86       25.12     11.50 o 
   6   4   3       27.63       27.07      8.80 o 
   7   4   3        4.41        8.34      8.71 o 
   8   4   3      118.22      130.08     12.04 o 
   9   4   3       61.56       65.33     12.31 o 
  10   4   3        0.33       38.66     32.81 o 
  -7   5   3        0.77        3.80     19.15 o 
  -6   5   3       34.93       22.36     18.74 o 
  -5   5   3       23.22       12.87     14.68 o 
  -4   5   3      100.25      105.38     16.60 o 
  -3   5   3      165.40      144.34     12.31 o 
  -2   5   3      249.59      276.87     48.88 o 
  -1   5   3      383.68      377.72     13.16 o 
   0   5   3      755.98      806.65     17.14 o 
   1   5   3     2490.22     2557.82     50.54 o 
   2   5   3      628.49      574.59     29.59 o 
   3   5   3        3.67        6.73      4.51 o 
   4   5   3       35.60       45.76      7.42 o 
   5   5   3        0.17        5.24      7.29 o 
   6   5   3      169.08      162.48     12.05 o 
   7   5   3       75.26       56.03     10.46 o 
   8   5   3      421.59      377.41     17.54 o 
   9   5   3      119.03      135.58     20.33 o 
  10   5   3        2.04       24.76     13.89 o 
  -6   6   3        0.56      -18.56     18.56 o 
  -5   6   3      215.04      222.41     23.65 o 
  -4   6   3      165.51      130.50     14.47 o 
  -3   6   3      105.80       99.20     12.73 o 
  -2   6   3       59.35       62.06     11.21 o 
  -1   6   3      105.09      102.76      9.89 o 
   0   6   3      178.48      197.50     15.43 o 
   1   6   3      127.30      134.87     10.19 o 
   2   6   3       17.76       34.90      7.27 o 
   3   6   3      355.48      334.53     24.53 o 
   4   6   3       18.28       25.01      6.42 o 
   5   6   3        0.95       -3.58      9.39 o 
   6   6   3      467.95      457.80     17.51 o 
   7   6   3      241.32      230.23     14.73 o 
   8   6   3        4.33       23.99     19.25 o 
   9   6   3       39.32       59.89     12.31 o 
  -5   7   3       21.21        8.51     18.28 o 
  -4   7   3        0.51        3.24     12.71 o 
  -3   7   3       34.09        9.25     11.72 o 
  -2   7   3      246.83      269.08     15.03 o 
  -1   7   3      253.71      226.96     14.07 o 
   0   7   3      291.09      260.10     19.48 o 
   1   7   3      355.55      328.48     13.82 o 
   2   7   3       87.34       72.87      9.26 o 
   3   7   3      259.50      253.53     14.03 o 
   4   7   3      565.96      558.58     22.86 o 
   5   7   3       19.71       30.77     10.18 o 
   6   7   3      104.82      118.37     16.81 o 
   7   7   3      361.37      318.90     17.40 o 
   8   7   3       60.47       62.63     12.29 o 
   9   7   3        0.16       -1.00     11.45 o 
  -5   8   3       26.87       41.38     21.45 o 
  -4   8   3        0.19       18.35     28.06 o 
  -3   8   3      219.93      218.51     16.50 o 
  -2   8   3      144.83      166.43     14.73 o 
  -1   8   3      265.64      234.22     25.08 o 
   0   8   3       89.16       80.31     12.16 o 
   1   8   3        5.06      -10.77     15.68 o 
   2   8   3      157.46      149.57     12.35 o 
   3   8   3        0.04       -8.44      8.44 o 
   4   8   3      650.03      620.37     15.57 o 
   5   8   3      217.91      214.04     10.97 o 
   6   8   3      168.10      178.71     15.99 o 
   7   8   3        3.70       12.80     10.94 o 
   8   8   3       24.10       24.51     17.11 o 
   9   8   3        9.06       17.18     12.14 o 
  -4   9   3        0.15       23.73     14.92 o 
  -3   9   3        0.13        1.24     13.64 o 
  -2   9   3        1.90       -4.81     10.84 o 
  -1   9   3       16.19      -15.45     17.33 o 
   0   9   3      223.58      207.10     16.85 o 
   1   9   3       19.23       20.80     15.87 o 
   2   9   3        0.13       -9.54     16.58 o 
   3   9   3      213.62      206.74     25.35 o 
   4   9   3        1.96        0.00      9.94 o 
   5   9   3        8.92       21.60      8.26 o 
   6   9   3       74.55       69.51     13.05 o 
   7   9   3       33.23       61.21     12.76 o 
   8   9   3       33.02       35.62     12.97 o 
   9   9   3       82.96       85.42     18.69 o 
  -3  10   3       91.56      101.33     16.26 o 
  -2  10   3      187.24      217.01     23.38 o 
  -1  10   3        0.33        5.03     16.57 o 
   0  10   3       15.14       -2.25     20.16 o 
   1  10   3        0.02        8.50     29.56 o 
   2  10   3       73.07       65.91     25.10 o 
   3  10   3      402.50      374.23     25.21 o 
   4  10   3      156.47      155.63     46.21 o 
   5  10   3       95.64       88.40     18.89 o 
   6  10   3        5.15       14.90     11.87 o 
   7  10   3       13.85        7.09     15.80 o 
   8  10   3        8.57       19.10     16.74 o 
  -2  11   3        0.93       66.84     21.67 o 
  -1  11   3        4.76       32.14     27.98 o 
   0  11   3        1.01       -0.58     33.01 o 
   1  11   3       63.57       69.76     12.95 o 
   2  11   3      130.09      155.02     31.48 o 
   3  11   3      420.10      406.24     25.50 o 
   4  11   3       23.38       32.46     14.62 o 
   5  11   3       45.03       38.40     15.70 o 
   6  11   3       41.56       50.92     18.28 o 
   7  11   3       11.89        5.88     18.26 o 
   0  12   3       16.85       16.08     17.25 o 
   1  12   3       14.32       36.30     18.48 o 
   2  12   3        0.77       17.33     17.08 o 
   3  12   3        5.20       -1.08     15.85 o 
   4  12   3        9.66       29.85     16.94 o 
   5  12   3        2.53        6.52     18.13 o 
  -4 -10   4        0.44        8.26     14.17 o 
  -3 -10   4      194.15      208.14     17.26 o 
  -2 -10   4      241.71      254.84     24.35 o 
  -1 -10   4        1.69       13.46     18.17 o 
   0 -10   4       74.73       79.90     19.25 o 
   1 -10   4        6.92       -8.05     16.32 o 
   2 -10   4       15.95       47.10     20.50 o 
  -5  -9   4       21.25        2.77     18.92 o 
  -4  -9   4        3.78        0.36     12.28 o 
  -3  -9   4       26.30       21.41     11.74 o 
  -2  -9   4       92.87      109.21     13.87 o 
  -1  -9   4       56.12       42.76     15.42 o 
   0  -9   4       97.59      103.22     18.27 o 
   1  -9   4       18.42       26.44     16.17 o 
   2  -9   4       40.65       81.45     18.43 o 
   3  -9   4        0.19      144.45     22.46 o 
  -6  -8   4        4.40       17.52     17.72 o 
  -5  -8   4      120.61      127.57     21.19 o 
  -4  -8   4      500.06      462.11     19.53 o 
  -3  -8   4      160.49      157.36     14.26 o 
  -2  -8   4        9.11       22.39     10.74 o 
  -1  -8   4       55.70       50.51     14.36 o 
   0  -8   4        4.17        0.87     12.12 o 
   1  -8   4       40.55       13.38     15.11 o 
   2  -8   4        5.42        1.82     15.63 o 
   3  -8   4        0.06        2.06     16.79 o 
   4  -8   4      219.83      273.29     25.28 o 
   5  -8   4       92.91      126.76     25.12 o 
  -7  -7   4       10.21       10.73     16.90 o 
  -6  -7   4        6.38       12.90     17.11 o 
  -5  -7   4      180.60      171.02     22.05 o 
  -4  -7   4        0.03       -1.14     10.87 o 
  -3  -7   4      175.39      156.50     13.36 o 
  -2  -7   4       50.74       58.45     11.27 o 
  -1  -7   4      274.51      279.82     20.74 o 
   0  -7   4      228.87      226.84     18.56 o 
   1  -7   4       77.49       77.20     16.43 o 
   2  -7   4      444.17      559.48     28.89 o 
   3  -7   4      414.14      433.51     25.52 o 
   4  -7   4        1.37       -4.50     16.91 o 
   5  -7   4        1.85       23.03     20.09 o 
  -7  -6   4       52.70       29.58     19.24 o 
  -6  -6   4        5.34      -10.28     16.15 o 
  -5  -6   4       10.78       33.00     16.35 o 
  -4  -6   4       20.62       24.83     10.74 o 
  -3  -6   4      282.92      237.78     14.78 o 
  -2  -6   4      577.20      583.82     25.06 o 
  -1  -6   4        4.13        4.38     11.31 o 
   0  -6   4      111.87      105.80     14.82 o 
   1  -6   4       10.19        9.09     13.14 o 
   2  -6   4      101.14       77.68     15.72 o 
   3  -6   4       75.82       75.01     16.54 o 
   4  -6   4       25.97       25.08     11.45 o 
   5  -6   4       18.36       28.20     16.53 o 
   6  -6   4       14.81       10.17     19.32 o 
  -7  -5   4       36.11       32.14     17.44 o 
  -6  -5   4       80.06      103.50     17.67 o 
  -5  -5   4       83.24       91.28     18.26 o 
  -4  -5   4     1338.17     1216.70     39.35 o 
  -3  -5   4        0.08       14.10      9.04 o 
  -2  -5   4       95.42      105.49     13.39 o 
  -1  -5   4       83.90       75.91     12.30 o 
   0  -5   4      360.09      332.21     19.13 o 
   1  -5   4      902.84      847.88     29.38 o 
   2  -5   4       78.16       67.12     14.24 o 
   3  -5   4      326.99      313.20     20.85 o 
   4  -5   4       55.69       50.85     12.27 o 
   5  -5   4        1.98        8.51     12.21 o 
   6  -5   4      145.62      172.82     22.26 o 
   7  -5   4       41.72       41.09     21.41 o 
  -8  -4   4       45.97       52.05     18.30 o 
  -7  -4   4      115.94       86.67     17.24 o 
  -6  -4   4        0.45        6.41     12.47 o 
  -5  -4   4        1.16       11.27     13.07 o 
  -4  -4   4      630.83      539.19     26.39 o 
  -3  -4   4      320.98      357.18     14.10 o 
  -2  -4   4      147.20      128.17     14.26 o 
  -1  -4   4      920.86      911.87     27.57 o 
   0  -4   4       37.01       30.83     11.66 o 
   1  -4   4       97.10       96.85     13.36 o 
   2  -4   4       26.27       30.59     11.45 o 
   3  -4   4       50.59       34.62     12.76 o 
   4  -4   4        0.31       -1.46      9.56 o 
   5  -4   4       95.34       96.35     12.80 o 
   6  -4   4      372.13      388.53     26.98 o 
   7  -4   4        3.51       19.98     19.81 o 
   8  -4   4        2.11       -4.88     22.09 o 
  -8  -3   4      101.15      113.75     19.05 o 
  -7  -3   4       34.95       76.04     16.15 o 
  -6  -3   4       74.58      115.56     15.96 o 
  -5  -3   4      347.58      327.98     21.54 o 
  -4  -3   4      143.82      151.07     15.91 o 
  -3  -3   4       75.53       64.10     12.35 o 
  -2  -3   4      156.99      180.74     12.96 o 
  -1  -3   4      144.17      172.63     12.92 o 
   0  -3   4     2993.14     3130.17     47.19 o 
   1  -3   4      492.62      526.42     20.94 o 
   2  -3   4      539.01      568.62     21.71 o 
   3  -3   4       25.42       18.54      8.49 o 
   4  -3   4      162.78      179.36      9.69 o 
   5  -3   4       76.77       64.00     13.45 o 
   6  -3   4        1.98       32.10     16.44 o 
   7  -3   4       43.91       69.55     18.09 o 
   8  -3   4       10.70      -10.14     20.52 o 
  -8  -2   4      214.50      195.14     16.91 o 
  -7  -2   4      179.32      176.86     15.12 o 
  -6  -2   4      193.30      198.81     18.22 o 
  -5  -2   4      155.12      140.20     15.21 o 
  -4  -2   4        4.69       20.76     11.90 o 
  -3  -2   4      154.84      156.38     15.81 o 
  -2  -2   4     1445.57     1543.74     29.53 o 
  -1  -2   4      556.39      556.30     18.40 o 
   0  -2   4        0.19        5.20      7.67 o 
   1  -2   4     1415.22     1585.98     31.12 o 
   2  -2   4      564.09      622.64     20.68 o 
   3  -2   4      138.20      144.79      7.38 o 
   4  -2   4        0.33       -1.77      6.19 o 
   5  -2   4      352.11      342.11     16.02 o 
   6  -2   4      167.24      185.59     14.42 o 
   7  -2   4       56.99       66.51     14.59 o 
   8  -2   4        0.20      -18.18     18.18 o 
   9  -2   4        6.05       11.80     22.23 o 
  -8  -1   4        2.06       17.28     19.01 o 
  -7  -1   4      152.90      179.86     14.79 o 
  -6  -1   4        0.27       13.80     10.29 o 
  -5  -1   4       22.73       40.80      9.53 o 
  -4  -1   4      128.11       92.26     38.69 o 
  -3  -1   4      313.58      282.34     17.29 o 
  -2  -1   4       65.37       70.98      8.03 o 
  -1  -1   4        9.93        7.88      6.31 o 
   0  -1   4      288.15      290.88     13.04 o 
   1  -1   4       10.58       13.84      7.06 o 
   2  -1   4        0.75        6.88      7.13 o 
   3  -1   4     3608.89     3686.41     83.31 o 
   4  -1   4      286.05      265.94     23.54 o 
   5  -1   4       30.53       13.24      8.80 o 
   6  -1   4       30.00       34.23     10.20 o 
   7  -1   4        2.55      -10.07     10.07 o 
   8  -1   4       25.67       31.27     20.54 o 
   9  -1   4        0.05       -5.12     15.64 o 
  -8   0   4       16.92       36.94     12.85 o 
  -7   0   4       16.13       33.00     12.16 o 
  -6   0   4        6.83        8.30     10.67 o 
  -5   0   4        2.19       11.11      9.39 o 
  -4   0   4      308.87      337.22     13.32 o 
  -3   0   4      564.80      588.05     38.23 o 
   0   0   4     1835.94     1658.21     27.17 o 
   1   0   4      656.47      668.45     17.40 o 
   2   0   4     1101.46     1098.33     33.29 o 
   3   0   4       76.51       84.84      6.07 o 
   4   0   4      108.22       99.79     12.63 o 
   5   0   4      104.38      100.92      9.99 o 
   6   0   4       73.00       67.39     10.62 o 
   7   0   4       19.58       -4.03     10.07 o 
   8   0   4        3.69      -15.70     15.70 o 
   9   0   4       91.92       77.21     31.44 o 
  -8   1   4       36.11       75.76     20.92 o 
  -7   1   4      159.19      145.31     14.61 o 
  -6   1   4        4.51       11.93     10.97 o 
  -5   1   4      276.26      257.93     13.64 o 
  -4   1   4      173.90      182.74     10.50 o 
  -3   1   4      170.65      178.54      9.38 o 
  -2   1   4     1684.98     2047.40     35.32 o 
  -1   1   4      286.09      377.39     13.16 o 
   0   1   4      148.15      128.57      7.74 o 
   1   1   4      217.41      209.51      8.96 o 
   2   1   4     3358.88     3559.92    171.42 o 
   3   1   4       37.74       27.23      3.91 o 
   4   1   4      563.15      538.79     14.03 o 
   5   1   4      140.30      138.30     10.24 o 
   6   1   4        9.29        1.89     11.33 o 
   7   1   4       28.89       22.58     10.04 o 
   8   1   4       15.83       14.03     12.92 o 
   9   1   4      106.35      110.04     16.93 o 
  -7   2   4        0.42       13.33     17.94 o 
  -6   2   4      247.90      220.42     22.12 o 
  -5   2   4        9.11        3.29     15.25 o 
  -4   2   4        6.35       -0.55     14.62 o 
  -3   2   4      550.21      597.57     23.32 o 
  -2   2   4      611.69      721.13     22.85 o 
  -1   2   4      215.10      275.54     12.79 o 
   1   2   4     1133.65     1230.42     55.10 o 
   2   2   4      348.26      362.82      9.16 o 
   3   2   4        9.46       13.38      4.65 o 
   4   2   4      250.54      272.09     12.16 o 
   5   2   4       26.40       31.18      7.76 o 
   6   2   4       41.98       42.34      8.76 o 
   7   2   4       11.17       13.78     13.56 o 
   8   2   4      388.62      377.61     18.84 o 
   9   2   4       93.07      112.69     20.45 o 
  10   2   4       55.76       98.49     32.99 o 
  -7   3   4      103.87       82.12     21.22 o 
  -6   3   4       11.40       17.74     17.91 o 
  -5   3   4      521.70      515.81     29.39 o 
  -4   3   4      179.84      197.77     19.43 o 
  -3   3   4      555.35      559.54     24.59 o 
  -2   3   4      390.59      531.54     93.43 o 
  -1   3   4       89.58       93.85      7.52 o 
   0   3   4        1.33        5.13      6.84 o 
   1   3   4        5.79        8.09      2.86 o 
   2   3   4      820.55      868.11     11.40 o 
   3   3   4      174.88      204.41     20.06 o 
   4   3   4     1347.44     1566.83     69.03 o 
   5   3   4        5.03        0.56      6.62 o 
   6   3   4      149.81      145.03     11.08 o 
   7   3   4      586.77      558.32     18.92 o 
   8   3   4       85.54       91.74     11.39 o 
   9   3   4      212.17      198.93     15.02 o 
  10   3   4        0.18       24.84     12.11 o 
  -7   4   4      173.84      163.80     22.99 o 
  -6   4   4       10.91       12.17     18.16 o 
  -5   4   4       40.12       32.55     16.64 o 
  -4   4   4       71.87       62.41     16.63 o 
  -3   4   4      201.83      173.24     67.34 o 
  -2   4   4      256.88      287.87     12.68 o 
  -1   4   4      666.76      686.07     16.16 o 
   0   4   4      668.53      644.19     20.70 o 
   1   4   4     1342.50     1342.45     19.90 o 
   2   4   4      174.89      142.68     19.20 o 
   3   4   4        0.86        6.45      3.93 o 
   4   4   4      114.34      139.68      8.79 o 
   5   4   4       37.15       42.06      7.90 o 
   6   4   4     1447.82     1351.29     41.46 o 
   7   4   4      334.15      312.77     19.88 o 
   8   4   4        2.77       18.87     13.26 o 
   9   4   4       49.35       69.44     12.05 o 
  10   4   4        0.53        8.60     11.71 o 
  -6   5   4       19.10        1.78     17.84 o 
  -5   5   4       49.05       35.86     18.36 o 
  -4   5   4        0.88       -7.02     15.49 o 
  -3   5   4       27.23       18.82     18.46 o 
  -2   5   4      746.49      831.95     64.38 o 
  -1   5   4      179.85      191.91     14.31 o 
   0   5   4      282.04      367.45     17.56 o 
   1   5   4     1395.83     1515.82     18.83 o 
   2   5   4        9.49        7.35      5.93 o 
   3   5   4        0.02        3.22      4.56 o 
   4   5   4      912.90      940.56     37.36 o 
   5   5   4     1498.43     1529.01     34.96 o 
   6   5   4       18.93       40.94     18.74 o 
   7   5   4        0.66        3.19      9.19 o 
   8   5   4       62.31       69.83     10.91 o 
   9   5   4        2.57       28.09     14.81 o 
  10   5   4        5.33       23.81     32.77 o 
  -6   6   4       50.09       71.36     22.62 o 
  -5   6   4       10.86       14.86     17.09 o 
  -4   6   4        9.61      -10.14     10.29 o 
  -3   6   4        5.16        6.18     17.51 o 
  -2   6   4      101.96       96.77     11.57 o 
  -1   6   4      598.08      547.53     17.40 o 
   0   6   4      385.13      351.92     19.29 o 
   1   6   4       19.94       29.13      7.02 o 
   2   6   4      213.90      204.47     10.67 o 
   3   6   4        5.57       -1.30      6.25 o 
   4   6   4        2.27       -0.47      5.81 o 
   5   6   4      309.84      310.85     14.18 o 
   6   6   4        2.00       16.03      9.44 o 
   7   6   4       62.50       48.36     11.36 o 
   8   6   4       51.01       40.86     11.38 o 
   9   6   4       28.80       33.21     12.00 o 
  10   6   4        0.71       29.67     14.11 o 
  -5   7   4       62.80       56.62     20.86 o 
  -4   7   4       55.26       60.88     12.99 o 
  -3   7   4      405.57      421.39     31.45 o 
  -2   7   4      199.95      206.21     19.72 o 
  -1   7   4        8.82       -2.70      9.01 o 
   0   7   4       96.31       83.42     15.55 o 
   1   7   4       96.43      120.26     10.16 o 
   2   7   4      102.23      103.47      9.88 o 
   3   7   4       59.73       41.90      9.14 o 
   4   7   4      509.04      561.93     30.16 o 
   5   7   4      336.06      355.16     22.95 o 
   6   7   4      377.81      380.21     17.46 o 
   7   7   4       36.81       36.43     11.41 o 
   8   7   4        0.73        6.37     11.00 o 
   9   7   4        2.13       17.31     18.02 o 
  -5   8   4       16.18        4.31     20.15 o 
  -4   8   4       88.87      120.10     39.64 o 
  -3   8   4       17.08       -0.84     12.24 o 
  -2   8   4      300.30      307.20     24.42 o 
  -1   8   4        3.87        2.80     14.99 o 
   0   8   4        0.24        1.02     11.85 o 
   1   8   4       31.12       13.99     10.37 o 
   2   8   4      211.60      179.49     13.58 o 
   3   8   4      157.29      143.58     11.99 o 
   4   8   4        0.89       -7.85      7.85 o 
   5   8   4       15.17       12.68      8.14 o 
   6   8   4        6.63       18.08     21.72 o 
   7   8   4      185.32      182.65     15.44 o 
   8   8   4       20.85       19.06     12.38 o 
   9   8   4        2.04        2.75     12.65 o 
  -4   9   4      122.34      148.71     24.18 o 
  -3   9   4       28.05       41.80     14.10 o 
  -2   9   4       11.26       14.59     14.84 o 
  -1   9   4       64.76       48.54     17.65 o 
   0   9   4       24.20       23.57     22.96 o 
   1   9   4        4.16        5.02      9.49 o 
   2   9   4       38.41       21.65     12.06 o 
   3   9   4      223.40      216.64     14.60 o 
   4   9   4      279.23      265.63     20.12 o 
   5   9   4        8.91       12.67      8.61 o 
   6   9   4       19.06       38.56     11.82 o 
   7   9   4      193.17      198.32     16.16 o 
   8   9   4      128.81      114.59     15.28 o 
   9   9   4        0.00       39.73     29.63 o 
  -3  10   4       20.36       17.99     15.18 o 
  -2  10   4        1.84       -8.23     13.46 o 
  -1  10   4        0.01        0.25     13.05 o 
   0  10   4       96.57      111.28     19.83 o 
   1  10   4      947.06      838.90     47.76 o 
   2  10   4       73.20       67.64     12.02 o 
   3  10   4      234.16      263.46     16.32 o 
   4  10   4       65.11       60.70     12.23 o 
   5  10   4       11.09       16.74      9.25 o 
   6  10   4        4.28       15.89     10.24 o 
   7  10   4        1.37       29.33     20.26 o 
   8  10   4        9.82       35.90     25.38 o 
  -2  11   4        0.00       -7.58     19.54 o 
  -1  11   4       91.17      127.14     29.88 o 
   0  11   4       23.25       20.63     12.77 o 
   1  11   4       35.82       37.17     11.77 o 
   2  11   4        7.12        4.60     11.44 o 
   3  11   4       62.90       86.86     15.73 o 
   4  11   4       13.65       22.73     19.96 o 
   5  11   4        0.47       -2.51     15.30 o 
   6  11   4       93.08       89.75     13.51 o 
   7  11   4      155.01      166.47     22.53 o 
   0  12   4       48.60       62.94     14.60 o 
   1  12   4       68.35       91.20     21.53 o 
   2  12   4      136.76      160.66     16.61 o 
   3  12   4       33.93       31.04     13.46 o 
   4  12   4       17.55       34.95     17.31 o 
   5  12   4        5.44       -2.88     17.37 o 
   6  12   4        2.37        7.96     19.64 o 
  -2 -10   5       14.54       34.08     17.70 o 
  -1 -10   5        0.62       -7.23     18.15 o 
   0 -10   5        0.41       34.08     19.13 o 
  -4  -9   5       31.21       11.47     19.21 o 
  -3  -9   5        7.29       13.02     12.99 o 
  -2  -9   5       35.44       88.45     63.73 o 
  -1  -9   5       61.39       56.02     13.48 o 
   0  -9   5       18.96       24.09     16.42 o 
   1  -9   5        6.40        3.90     16.22 o 
   2  -9   5       53.18       83.13     18.54 o 
   3  -9   5      136.37      172.55     22.48 o 
  -4  -8   5       19.30        3.48     11.61 o 
  -3  -8   5        0.37       13.45     11.24 o 
  -2  -8   5      116.37       99.77     13.25 o 
  -1  -8   5       15.83       20.39     13.16 o 
   0  -8   5      145.80      135.56     18.05 o 
   1  -8   5      229.63      220.73     21.83 o 
   2  -8   5      266.38      255.20     23.77 o 
   3  -8   5       18.55       14.70     18.07 o 
   4  -8   5       35.44      159.64     23.58 o 
  -6  -7   5       56.29       54.34     17.91 o 
  -5  -7   5       23.01       29.69     18.69 o 
  -4  -7   5       53.91       72.80     16.54 o 
  -3  -7   5      314.74      310.42     16.63 o 
  -2  -7   5       46.46       72.66     15.66 o 
  -1  -7   5       36.12       32.55     14.10 o 
   0  -7   5      210.67      186.85     18.60 o 
   1  -7   5        0.56        3.40     13.58 o 
   2  -7   5       16.84       11.20     14.86 o 
   3  -7   5       15.86       20.65     16.68 o 
   4  -7   5       19.42       24.69     17.63 o 
   5  -7   5       60.48       70.94     22.20 o 
  -7  -6   5      143.69      162.66     23.92 o 
  -6  -6   5      218.66      233.82     24.47 o 
  -5  -6   5      126.89      128.07     20.24 o 
  -4  -6   5        0.84       20.11     10.57 o 
  -3  -6   5       98.44      101.72     12.05 o 
  -2  -6   5       49.21       60.85     12.98 o 
  -1  -6   5      159.93      186.93     16.92 o 
   0  -6   5      342.71      336.16     22.06 o 
   1  -6   5      488.77      450.81     24.96 o 
   2  -6   5       12.38        3.45     13.34 o 
   3  -6   5       10.38        9.76     14.67 o 
   4  -6   5        5.55       14.63     16.25 o 
   5  -6   5        0.52        2.72     17.59 o 
  -7  -5   5       14.47       10.94     17.90 o 
  -6  -5   5        8.13        9.38     15.71 o 
  -5  -5   5        1.85        9.94     15.86 o 
  -4  -5   5        2.91       21.59     17.06 o 
  -3  -5   5      703.99      691.16     20.73 o 
  -2  -5   5        9.73        5.62     12.61 o 
  -1  -5   5      623.70      581.68     25.13 o 
   0  -5   5       17.96       13.38     12.36 o 
   1  -5   5        3.22       -1.74     13.01 o 
   2  -5   5      285.03      270.78     20.76 o 
   3  -5   5       29.15       18.98     14.13 o 
   4  -5   5       25.70       35.22     15.69 o 
   5  -5   5       10.68       17.73     12.71 o 
   6  -5   5      302.35      318.43     18.70 o 
   7  -5   5       21.77       37.98     23.93 o 
  -7  -4   5      183.62      189.77     22.32 o 
  -6  -4   5        0.63       14.51     14.23 o 
  -5  -4   5      407.50      403.19     25.04 o 
  -4  -4   5       45.67       43.28     15.45 o 
  -3  -4   5       25.46       31.64      9.93 o 
  -2  -4   5      110.21      111.20     14.47 o 
  -1  -4   5      273.19      280.13     18.06 o 
   0  -4   5       59.69       43.76     12.36 o 
   1  -4   5        9.61        3.07     12.86 o 
   2  -4   5       14.38       11.79     13.70 o 
   3  -4   5      120.75      128.03     17.33 o 
   4  -4   5      599.40      592.10     18.69 o 
   5  -4   5        6.88       12.76     11.28 o 
   6  -4   5       46.38       52.20     19.83 o 
   7  -4   5       36.12       51.18     21.25 o 
  -7  -3   5       40.92       71.96     17.20 o 
  -6  -3   5       11.31       31.74     13.14 o 
  -5  -3   5      125.07      125.73     17.34 o 
  -4  -3   5        4.14       19.65     13.94 o 
  -3  -3   5       77.70       70.94     11.94 o 
  -2  -3   5      772.88      757.59     24.65 o 
  -1  -3   5     1086.42     1121.47     29.86 o 
   0  -3   5      549.19      608.43     23.16 o 
   1  -3   5       36.27       56.45     12.59 o 
   2  -3   5      504.49      575.56     24.02 o 
   3  -3   5       55.34       70.85     14.12 o 
   4  -3   5      621.14      556.91     17.57 o 
   5  -3   5       68.03       85.62     10.71 o 
   6  -3   5       24.35       31.52     18.20 o 
   7  -3   5       26.56       26.49     18.11 o 
   8  -3   5        2.05        3.51     21.95 o 
  -7  -2   5       45.64       59.92     16.84 o 
  -6  -2   5       40.15      102.33     15.31 o 
  -5  -2   5       15.45       36.52     13.04 o 
  -4  -2   5      589.41      564.52     26.05 o 
  -2  -2   5        7.13        4.93      8.75 o 
  -1  -2   5       97.53      113.11     11.65 o 
   0  -2   5       15.57       31.97      9.89 o 
   1  -2   5     1495.79     1631.39     34.56 o 
   2  -2   5      652.30      680.56     23.56 o 
   3  -2   5      252.50      239.85     17.00 o 
   4  -2   5        0.09       -6.43      6.91 o 
   5  -2   5      313.60      241.49     33.64 o 
   6  -2   5       23.20       12.05     21.58 o 
   7  -2   5        1.26       13.83     27.51 o 
   8  -2   5       45.56       43.74     17.61 o 
  -7  -1   5        0.69       14.44     26.40 o 
  -6  -1   5        6.50       27.54     11.33 o 
  -5  -1   5      150.78      140.05     20.42 o 
  -4  -1   5      258.76      247.60     17.95 o 
  -2  -1   5      540.91      524.15     18.44 o 
  -1  -1   5      180.37      184.60     12.13 o 
   0  -1   5     1221.33     1241.83     27.77 o 
   1  -1   5       88.37       93.29     10.41 o 
   2  -1   5       40.36       44.18      9.48 o 
   3  -1   5        4.17        2.34      5.18 o 
   4  -1   5        4.50       -6.28      6.28 o 
   5  -1   5      440.39      413.58     16.32 o 
   6  -1   5       61.90       69.31     15.00 o 
   7  -1   5      143.21      142.12     13.97 o 
   8  -1   5       54.98       97.20     32.80 o 
   9  -1   5       78.15       98.11     12.55 o 
  -7   0   5        1.07       18.21     12.30 o 
  -6   0   5       38.15       52.90     15.93 o 
  -5   0   5      752.27      697.24     20.18 o 
  -4   0   5      443.17      477.71     40.71 o 
  -3   0   5       18.67       15.69      7.42 o 
  -2   0   5       78.24       86.64      9.91 o 
  -1   0   5      132.44      129.90     10.79 o 
   0   0   5      925.86      904.72     22.77 o 
   1   0   5       12.01       16.40      7.94 o 
   2   0   5      974.24     1014.59     16.79 o 
   3   0   5     1816.53     1899.86     40.63 o 
   4   0   5       77.03       70.75      6.45 o 
   5   0   5      210.77      178.50     11.38 o 
   6   0   5        0.99       -2.02     13.35 o 
   7   0   5        3.49        6.73     14.32 o 
   8   0   5       23.59       19.97     11.47 o 
   9   0   5      173.95      164.57     17.93 o 
  -7   1   5      117.02      137.76     24.29 o 
  -6   1   5      115.79      103.49     13.05 o 
  -5   1   5      301.35      294.31     19.39 o 
  -4   1   5       26.59       35.25      9.18 o 
  -3   1   5        2.90        8.16     12.40 o 
  -2   1   5      714.68     1062.15     26.71 o 
  -1   1   5      756.98      688.09     18.41 o 
   0   1   5      563.59      521.96     14.27 o 
   1   1   5      960.09      908.63     18.70 o 
   2   1   5       28.99       34.16      5.14 o 
   3   1   5      280.51      292.86     12.36 o 
   4   1   5        7.18        7.15      4.44 o 
   5   1   5      188.89      186.03     11.75 o 
   6   1   5      288.92      272.81     14.16 o 
   7   1   5      434.55      458.71     36.75 o 
   8   1   5      348.51      335.50     17.25 o 
   9   1   5       30.90       21.08     12.52 o 
  -7   2   5      256.36      260.43     26.39 o 
  -6   2   5       96.34       98.77     20.33 o 
  -5   2   5      238.80      252.94     23.60 o 
  -4   2   5        2.70       -0.14     14.33 o 
  -3   2   5       46.62       74.91     12.94 o 
  -2   2   5      358.37      411.05     18.71 o 
  -1   2   5      240.89      291.44     14.06 o 
   0   2   5      326.18      371.36     14.62 o 
   1   2   5      613.72      658.52     17.22 o 
   2   2   5     4041.59     4827.42     37.28 o 
   3   2   5     1143.26     1272.05     22.01 o 
   4   2   5      188.67      191.82      9.61 o 
   5   2   5      439.29      440.73     28.33 o 
   6   2   5       93.57       83.97      9.97 o 
   7   2   5      130.40      121.89     11.92 o 
   8   2   5       19.18       19.69     12.34 o 
   9   2   5       47.17       55.75     28.84 o 
  10   2   5        1.32       13.24     12.43 o 
  -7   3   5        0.72       50.31     21.33 o 
  -6   3   5       27.21       38.98     19.43 o 
  -5   3   5        5.91       10.83     17.66 o 
  -4   3   5       16.14       13.48     15.22 o 
  -3   3   5      257.90      231.40     21.06 o 
  -2   3   5      356.85      354.49     13.74 o 
  -1   3   5      514.26      504.15     14.58 o 
   0   3   5      493.01      475.54     19.22 o 
   1   3   5      266.69      290.11     23.66 o 
   2   3   5       53.61       70.05      5.89 o 
   3   3   5       83.69      113.98      8.53 o 
   4   3   5      342.87      409.05     25.75 o 
   5   3   5        6.71        7.50      7.02 o 
   6   3   5      295.50      275.47     16.80 o 
   7   3   5        2.77        0.53      8.44 o 
   8   3   5      107.14       97.79     11.12 o 
   9   3   5      107.48      123.23     16.54 o 
  10   3   5       32.93       52.51     12.48 o 
  -6   4   5      117.83      103.57     21.21 o 
  -5   4   5       99.30       80.34     19.98 o 
  -4   4   5      746.93      672.34     32.59 o 
  -3   4   5        3.08       -3.52     11.97 o 
  -2   4   5      321.03      359.79     16.22 o 
  -1   4   5        8.93        3.90      6.80 o 
   0   4   5        0.25        4.76      9.15 o 
   1   4   5      234.47      267.93     15.67 o 
   2   4   5     1389.76     1561.14     17.18 o 
   3   4   5     1117.04     1179.78     36.42 o 
   4   4   5      815.41      847.23     57.64 o 
   5   4   5      294.98      320.18     19.45 o 
   6   4   5      129.57      147.15     15.56 o 
   7   4   5       64.36       62.29     10.11 o 
   8   4   5       93.40      103.99     11.30 o 
   9   4   5       30.65       60.27     11.31 o 
  10   4   5       61.25       70.43     13.64 o 
  -6   5   5       35.43       15.93     18.59 o 
  -5   5   5        8.92      -17.70     17.70 o 
  -4   5   5       13.99        9.49     16.47 o 
  -3   5   5       63.87       51.04     11.75 o 
  -2   5   5      127.73      126.44     11.58 o 
  -1   5   5      822.43      802.89     40.15 o 
   0   5   5       32.40       22.98     11.32 o 
   1   5   5      524.18      515.82     14.78 o 
   2   5   5       69.08       60.88      7.28 o 
   3   5   5        7.42        1.24      5.78 o 
   4   5   5        6.60        9.26      5.29 o 
   5   5   5        6.96        0.07      7.31 o 
   6   5   5      143.58      153.06     11.60 o 
   7   5   5       37.20       29.86      9.74 o 
   8   5   5       27.18       28.09     16.33 o 
   9   5   5       69.48       76.72     12.02 o 
  10   5   5       18.55       45.45     12.72 o 
  -5   6   5        3.41      -16.32     16.32 o 
  -4   6   5       36.46       26.05     17.41 o 
  -3   6   5      763.45      764.37     52.16 o 
  -2   6   5       27.66       17.41     10.43 o 
  -1   6   5      232.74      219.28     13.34 o 
   0   6   5       13.44       -3.50      8.50 o 
   1   6   5      123.22      133.99      9.76 o 
   2   6   5      321.85      345.93     13.66 o 
   3   6   5      692.04      531.54    137.83 o 
   4   6   5      240.21      259.28     11.51 o 
   5   6   5      251.39      271.47     14.12 o 
   6   6   5       46.28       24.54     10.49 o 
   7   6   5      106.76       96.86     11.92 o 
   8   6   5        4.63       -7.27     11.36 o 
   9   6   5        0.31       20.77     11.59 o 
  10   6   5       25.54       72.58     14.28 o 
  -5   7   5      245.12      253.78     28.05 o 
  -4   7   5       25.38       34.97     13.31 o 
  -3   7   5      132.75      139.29     14.09 o 
  -2   7   5       58.33       58.27     11.48 o 
  -1   7   5      314.52      290.33     15.33 o 
   0   7   5       26.80       24.17     12.72 o 
   1   7   5      148.31      154.76     12.04 o 
   2   7   5      122.69      108.22     12.97 o 
   3   7   5      446.37      428.45     17.66 o 
   4   7   5      463.71      481.09     16.47 o 
   5   7   5       21.43       12.37      8.10 o 
   6   7   5       36.70       39.37     11.24 o 
   7   7   5      111.54      120.84     30.59 o 
   8   7   5      236.78      206.33     16.00 o 
   9   7   5      153.23      143.15     15.14 o 
  -4   8   5       24.65       35.49     19.91 o 
  -3   8   5       29.62       40.01     13.05 o 
  -2   8   5        2.94        4.33     11.07 o 
  -1   8   5       24.24       13.41     16.26 o 
   0   8   5      154.94      170.65     14.04 o 
   1   8   5       51.92       48.67     10.49 o 
   2   8   5      148.41      118.57     11.81 o 
   3   8   5       68.52       70.00     11.24 o 
   4   8   5      200.17      213.10     21.73 o 
   5   8   5     1263.84     1269.99     22.23 o 
   6   8   5      433.20      437.37     19.33 o 
   7   8   5        0.18        4.71     12.00 o 
   8   8   5      112.81       86.62     14.59 o 
   9   8   5       54.79       51.30     13.45 o 
  -3   9   5        0.16       -8.70     13.79 o 
  -2   9   5       31.01       29.99     12.45 o 
  -1   9   5      305.78      329.15     25.55 o 
   0   9   5      133.47      175.94     21.52 o 
   1   9   5      363.29      335.84     17.39 o 
   2   9   5      132.20      129.09     13.00 o 
   3   9   5       28.58       24.42     10.73 o 
   4   9   5      727.84      715.27     22.68 o 
   5   9   5        6.34       26.72      8.85 o 
   6   9   5        5.16        0.81      9.13 o 
   7   9   5      262.53      277.48     20.67 o 
   8   9   5      157.49      160.57     23.92 o 
   9   9   5      124.88      108.74     15.09 o 
  -3  10   5       35.67       60.49     20.52 o 
  -2  10   5       83.20       80.02     21.34 o 
  -1  10   5      265.46      288.90     19.22 o 
   0  10   5       39.35       30.85     12.43 o 
   1  10   5        0.65        0.57     11.33 o 
   2  10   5      261.86      234.71     37.35 o 
   3  10   5        1.05      -11.05     11.05 o 
   4  10   5      647.79      641.42     25.97 o 
   5  10   5       71.26       63.36     14.47 o 
   6  10   5        7.97        8.14     10.27 o 
   7  10   5       56.83       75.19     14.53 o 
   8  10   5        1.48       80.09     24.47 o 
   0  11   5       99.92      125.21     15.48 o 
   1  11   5       23.07       25.60     12.77 o 
   2  11   5      126.44      122.46     14.58 o 
   3  11   5        0.70       -6.05     22.08 o 
   4  11   5        2.00       14.72     12.15 o 
   5  11   5        1.04       15.89     11.70 o 
   6  11   5        2.51       18.06     28.52 o 
   7  11   5       34.86       66.54     17.73 o 
   0  12   5        3.70        2.10     18.92 o 
   1  12   5        5.42      -14.81     17.39 o 
   2  12   5       72.49       89.46     15.30 o 
   3  12   5       79.79       93.41     15.20 o 
   4  12   5       41.24       64.36     16.02 o 
   5  12   5      184.79      188.51     17.59 o 
   6  12   5        1.49       11.14     19.98 o 
  -3  -9   6        1.01       10.38     13.52 o 
  -2  -9   6       15.09       37.22     13.91 o 
  -1  -9   6      197.37      221.62     44.84 o 
   0  -9   6       79.57       62.50     19.55 o 
   1  -9   6      113.05      159.99     21.85 o 
   2  -9   6       92.94      110.90     20.57 o 
  -4  -8   6        1.83       10.55     37.72 o 
  -3  -8   6       58.09       56.18     12.91 o 
  -2  -8   6      239.99      237.77     17.02 o 
  -1  -8   6       11.21       10.26     14.46 o 
   0  -8   6      169.24      161.46     19.18 o 
   1  -8   6        0.13        4.41     15.63 o 
   2  -8   6        5.66       13.43     16.27 o 
   4  -8   6        8.19       27.86     19.32 o 
  -5  -7   6        6.11       24.39     18.50 o 
  -4  -7   6        3.18       23.42     12.47 o 
  -3  -7   6       61.83       68.22     12.42 o 
  -2  -7   6       10.46       31.03     12.71 o 
  -1  -7   6       13.51       15.28     12.74 o 
   0  -7   6      123.03      126.73     16.64 o 
   1  -7   6       37.25       43.53     15.91 o 
   2  -7   6       26.56       33.03     15.74 o 
   3  -7   6       28.05       50.62     18.62 o 
   4  -7   6       18.51       23.64     18.86 o 
   5  -7   6        5.83       37.99     19.68 o 
  -6  -6   6        5.78       20.61     19.56 o 
  -5  -6   6       34.43       31.18     18.74 o 
  -4  -6   6        9.03       32.59     19.64 o 
  -3  -6   6      107.70      121.19     12.80 o 
  -2  -6   6      249.60      242.01     19.91 o 
  -1  -6   6      250.90      236.06     20.06 o 
   0  -6   6       28.46       35.66     13.73 o 
   1  -6   6        4.96       13.85     13.56 o 
   2  -6   6       20.48       27.39     15.29 o 
   3  -6   6        1.30        6.68     15.16 o 
   4  -6   6      288.80      287.92     24.08 o 
   5  -6   6       59.05       91.38     20.94 o 
   6  -6   6        9.91      188.15     26.78 o 
  -6  -5   6        0.20       17.68     18.46 o 
  -5  -5   6      106.25      111.84     20.29 o 
  -4  -5   6        0.29       -1.54     16.81 o 
  -3  -5   6       37.94       41.43     11.09 o 
  -2  -5   6       37.34       28.95     13.72 o 
  -1  -5   6       15.77       20.16     13.44 o 
   0  -5   6       18.28      -10.74     12.95 o 
   1  -5   6       65.90       58.37     15.00 o 
   2  -5   6      427.00      402.63     24.76 o 
   3  -5   6       11.34       18.17     14.56 o 
   4  -5   6       26.60       32.59     17.24 o 
   5  -5   6        2.81       18.88     18.35 o 
   6  -5   6      111.21      106.71     16.10 o 
   7  -5   6        6.94       18.72     24.30 o 
  -7  -4   6      102.41       97.87     20.97 o 
  -6  -4   6       96.59       74.04     18.92 o 
  -5  -4   6       76.74       84.12     17.29 o 
  -4  -4   6      145.31      157.84     20.27 o 
  -3  -4   6      839.34      799.57     29.20 o 
  -2  -4   6       95.07       94.50     15.08 o 
  -1  -4   6       41.11       30.01     13.08 o 
   0  -4   6      194.49      188.99     18.06 o 
   1  -4   6      129.41      119.59     17.48 o 
   2  -4   6       77.91       55.19     16.14 o 
   3  -4   6       46.66       24.32     15.77 o 
   4  -4   6      142.31      146.08     18.97 o 
   5  -4   6       74.81       62.31     13.16 o 
   6  -4   6       25.12       20.83     14.05 o 
   7  -4   6      292.95      271.58     28.20 o 
  -7  -3   6       33.32       43.52     17.40 o 
  -6  -3   6      164.81      179.23     20.43 o 
  -5  -3   6        7.15       45.96     15.09 o 
  -4  -3   6      281.01      280.73     22.33 o 
  -3  -3   6      152.78      131.37     15.67 o 
  -2  -3   6       17.82        6.86     11.28 o 
  -1  -3   6        0.82       -9.96      9.96 o 
   0  -3   6       89.84       69.58     12.92 o 
   1  -3   6      781.05      714.61     27.23 o 
   2  -3   6      283.10      278.24     20.77 o 
   3  -3   6      420.37      412.76     24.90 o 
   4  -3   6      118.55      100.08     18.24 o 
   5  -3   6        4.21       -0.41     11.26 o 
   6  -3   6        4.19       21.70     24.67 o 
   7  -3   6       24.72       30.98     14.38 o 
   8  -3   6       35.32       28.59     23.96 o 
  -7  -2   6        2.64       52.40     17.75 o 
  -6  -2   6        0.05       28.20     15.47 o 
  -5  -2   6        4.33       24.55     14.40 o 
  -4  -2   6      424.85      451.62     25.65 o 
  -3  -2   6        0.11       -1.07     11.06 o 
  -2  -2   6      146.90      142.74     14.32 o 
  -1  -2   6     1081.24     1085.58     30.06 o 
   0  -2   6      589.78      658.57     24.27 o 
   1  -2   6       42.69       74.91     12.95 o 
   2  -2   6        7.34        7.40     11.37 o 
   3  -2   6       35.37       21.81     13.75 o 
   4  -2   6        0.81       -9.76      9.76 o 
   5  -2   6      145.35      152.47     12.43 o 
   6  -2   6      301.99      331.54     18.23 o 
   7  -2   6       41.58       66.50     13.76 o 
   8  -2   6       36.99       37.44     14.92 o 
  -7  -1   6       27.53       44.72     16.57 o 
  -6  -1   6      474.09      502.10     25.81 o 
  -5  -1   6       78.11       84.07     15.01 o 
  -4  -1   6       39.25       46.26     14.50 o 
  -2  -1   6       19.10       -2.30      9.71 o 
  -1  -1   6       73.03       82.98     11.00 o 
   0  -1   6      713.41      705.21     23.49 o 
   1  -1   6      156.44      168.15     13.94 o 
   2  -1   6      121.25      121.58     12.80 o 
   3  -1   6       15.42       27.34     11.69 o 
   4  -1   6       28.51       17.60      7.27 o 
   5  -1   6      109.24       97.57      9.75 o 
   6  -1   6        7.40       -2.78     10.75 o 
   7  -1   6       15.96        7.00     11.85 o 
   8  -1   6      126.95      118.86     15.19 o 
   9  -1   6        3.29       -3.84     14.68 o 
  -7   0   6        4.49       11.64     13.94 o 
  -6   0   6        9.69       31.03     21.34 o 
  -5   0   6        1.15        8.78     10.24 o 
  -4   0   6       13.61       13.87      9.48 o 
  -3   0   6      164.27      147.54     14.09 o 
  -2   0   6      600.91      584.24     21.77 o 
  -1   0   6      257.89      196.15     13.96 o 
   0   0   6       35.50       29.31      9.47 o 
   1   0   6      417.49      450.92     19.07 o 
   2   0   6      175.13      175.89     13.95 o 
   3   0   6      447.75      461.77     29.26 o 
   4   0   6      551.89      586.03     31.66 o 
   5   0   6      578.46      434.85     99.31 o 
   6   0   6      905.18      874.33     23.54 o 
   7   0   6       11.95       24.25     19.48 o 
   8   0   6       50.56       56.49     12.18 o 
   9   0   6       22.21       30.28     13.94 o 
  -7   1   6      147.84      143.36     26.40 o 
  -6   1   6        1.19        6.84     11.50 o 
  -5   1   6        1.50       29.49     17.80 o 
  -4   1   6      565.40      540.49     18.17 o 
  -3   1   6      312.94      343.92     20.39 o 
  -2   1   6      241.27      283.85     16.46 o 
   0   1   6      609.75      624.51     16.91 o 
   1   1   6       65.75       70.81      7.53 o 
   2   1   6       77.04      110.25      9.64 o 
   3   1   6     2392.10     2638.72     58.15 o 
   4   1   6      331.24      324.19     13.65 o 
   5   1   6       39.62       31.73      6.76 o 
   6   1   6       48.10       45.30      9.35 o 
   7   1   6      106.74      110.37     19.23 o 
   8   1   6       46.90       59.56     11.47 o 
   9   1   6      117.63      109.28     14.80 o 
  -7   2   6        8.21       11.58     21.43 o 
  -6   2   6        0.45      -13.17     18.82 o 
  -5   2   6       53.43       37.97     20.00 o 
  -4   2   6       68.09       83.66     30.67 o 
  -3   2   6       69.67       68.18     13.25 o 
  -2   2   6       39.41       34.79     12.15 o 
  -1   2   6     1146.69     1240.70     28.59 o 
   0   2   6     1305.68     1480.68     28.77 o 
   1   2   6      307.42      312.66     13.43 o 
   2   2   6      335.29      360.58     22.53 o 
   3   2   6      167.01      193.21      9.29 o 
   4   2   6      155.06      159.49      9.70 o 
   5   2   6        6.55       12.89      7.16 o 
   6   2   6        3.51        2.36      8.48 o 
   7   2   6      128.80      127.58     11.89 o 
   8   2   6      117.49      115.13     11.72 o 
   9   2   6      249.23      272.19     17.86 o 
  10   2   6       65.37       38.45     13.71 o 
  -6   3   6       39.60       39.69     21.20 o 
  -5   3   6       91.76       60.62     19.61 o 
  -4   3   6      165.54      134.33     21.41 o 
  -3   3   6      189.88      200.05     19.60 o 
  -2   3   6      222.79      241.90     17.70 o 
  -1   3   6      156.78      190.96     14.32 o 
   0   3   6       59.49       58.33     10.44 o 
   1   3   6     1421.58     1577.02     30.66 o 
   2   3   6      813.92      843.79     37.29 o 
   3   3   6       63.37       54.47      6.63 o 
   4   3   6        4.49        7.11      6.09 o 
   5   3   6      344.42      330.90     19.08 o 
   6   3   6       72.39       65.35     15.39 o 
   7   3   6       43.27       50.88     10.22 o 
   8   3   6      160.02      169.56     13.47 o 
   9   3   6       82.28       93.76     13.14 o 
  10   3   6      320.66      327.73     31.15 o 
  -5   4   6       54.61       38.02     19.33 o 
  -4   4   6       17.63        2.46     17.57 o 
  -3   4   6      217.82      202.64     20.69 o 
  -2   4   6       62.45       53.67     10.51 o 
  -1   4   6      146.37      150.36     14.27 o 
   0   4   6      311.69      294.03     12.37 o 
   1   4   6       46.08       55.98     10.74 o 
   2   4   6      682.52      804.71     61.22 o 
   3   4   6      196.78      225.64      9.99 o 
   4   4   6      460.55      542.46     27.63 o 
   5   4   6        6.22       -5.07      7.41 o 
   6   4   6      191.43      198.79     12.80 o 
   7   4   6      348.46      316.07     20.00 o 
   8   4   6      605.09      584.93     43.68 o 
   9   4   6       42.82       49.99     11.15 o 
  10   4   6       10.46       61.01     13.20 o 
  -6   5   6       50.37       42.28     21.67 o 
  -5   5   6      231.96      196.58     24.59 o 
  -4   5   6       21.24       12.87     16.71 o 
  -3   5   6       18.10      -13.28     18.36 o 
  -2   5   6        9.82        5.62     10.27 o 
  -1   5   6       11.52        8.74      9.07 o 
   0   5   6        1.05       -7.60      7.60 o 
   1   5   6      102.94       92.94      8.96 o 
   2   5   6     1154.49     1248.27     50.14 o 
   3   5   6      538.81      589.43     12.46 o 
   4   5   6       44.55       51.49      7.51 o 
   5   5   6        4.38       21.33     18.02 o 
   6   5   6      510.50      531.22     27.86 o 
   7   5   6       26.04       25.91      9.66 o 
   8   5   6      102.67       93.21     12.63 o 
   9   5   6       30.88       37.44     19.91 o 
  10   5   6        5.70       14.22     11.82 o 
  -5   6   6        3.66       -2.64     16.83 o 
  -4   6   6        0.10       -3.26     16.82 o 
  -3   6   6        1.83      -10.23     13.06 o 
  -2   6   6      152.81      137.34     13.22 o 
  -1   6   6      239.26      242.09     14.32 o 
   0   6   6      688.57      618.59     19.71 o 
   1   6   6     2269.57     2241.04     33.19 o 
   2   6   6        0.31        1.00      7.13 o 
   3   6   6       92.38       81.54      8.96 o 
   4   6   6       12.00       14.07      6.45 o 
   5   6   6       58.34       55.95      7.87 o 
   6   6   6      953.75      938.20     44.35 o 
   7   6   6      241.33      228.86     18.25 o 
   8   6   6        0.46       -6.33     10.03 o 
   9   6   6        0.63       -0.42     11.82 o 
  10   6   6       13.21       11.16     12.20 o 
  -5   7   6      133.60      155.24     23.39 o 
  -4   7   6       12.49       17.23     13.39 o 
  -3   7   6        9.36       10.36     12.09 o 
  -2   7   6      534.23      533.86     24.53 o 
  -1   7   6        0.58      -14.58     14.58 o 
   0   7   6      146.38      152.17     13.05 o 
   1   7   6        4.28        1.94      8.98 o 
   2   7   6      122.70      107.96     10.83 o 
   3   7   6      223.25      227.77     13.32 o 
   4   7   6       92.41       83.17      8.28 o 
   5   7   6      405.50      379.80     13.08 o 
   6   7   6       33.79       31.03     11.61 o 
   7   7   6        7.93        9.07     11.39 o 
   8   7   6        8.54       -6.07     11.13 o 
   9   7   6        7.43       10.08     13.62 o 
  -4   8   6        1.79      -14.85     20.02 o 
  -3   8   6       89.80      102.05     14.47 o 
  -2   8   6       31.28       43.32     12.19 o 
  -1   8   6      334.55      333.43     25.54 o 
   0   8   6      121.92      131.16     12.74 o 
   1   8   6       79.55       65.24     13.08 o 
   2   8   6      127.07      107.10     11.64 o 
   3   8   6      478.71      453.46     18.12 o 
   4   8   6      193.48      201.39     13.93 o 
   5   8   6     1090.42     1140.65     42.14 o 
   6   8   6       88.20       82.04     13.33 o 
   7   8   6      416.07      416.27     39.64 o 
   8   8   6       23.33       63.23     19.74 o 
   9   8   6       50.24       43.57     12.66 o 
  -3   9   6      172.43      197.75     19.14 o 
  -2   9   6      148.47      164.20     27.01 o 
  -1   9   6        1.53      -10.81     12.52 o 
   0   9   6       19.46       12.73     10.81 o 
   1   9   6        5.91      -10.76     10.84 o 
   2   9   6       14.38        4.88     17.80 o 
   3   9   6      263.66      270.79     16.00 o 
   4   9   6        0.36       -8.41     10.47 o 
   5   9   6      345.85      337.06     14.04 o 
   6   9   6      114.51      122.82     11.27 o 
   7   9   6      262.13      274.18     24.55 o 
   8   9   6        0.00       30.92     13.61 o 
   9   9   6        0.95       21.80     13.42 o 
  -1  10   6        8.46       31.79     19.98 o 
   0  10   6        0.29        2.09     11.74 o 
   1  10   6        1.84       -8.40     11.29 o 
   2  10   6      261.81      253.03     16.67 o 
   3  10   6        1.53        0.15     10.33 o 
   4  10   6       45.78       40.03     13.20 o 
   5  10   6       19.72       19.95     12.20 o 
   6  10   6        0.92        2.02     10.28 o 
   7  10   6      145.20      170.18     36.90 o 
   8  10   6       63.70      134.58     29.46 o 
  -1  11   6        7.09       83.22     44.04 o 
   0  11   6        0.11       -1.67     20.58 o 
   1  11   6       10.34        2.69     14.59 o 
   2  11   6       47.68       55.35     10.39 o 
   3  11   6       31.66       18.29     12.86 o 
   4  11   6      129.39      137.69     14.82 o 
   5  11   6        8.91        8.47     12.18 o 
   6  11   6        7.39        2.30     13.69 o 
   7  11   6        3.78       15.51     38.17 o 
   1  12   6      117.54      108.97     15.59 o 
   2  12   6       43.53       54.22     15.70 o 
   3  12   6      173.56      172.71     17.81 o 
   4  12   6       24.63       35.79     14.19 o 
   5  12   6       19.83       28.13     14.71 o 
   6  12   6        3.31       36.14     15.67 o 
  -3  -8   7       11.77       22.07     13.17 o 
  -2  -8   7       26.69       36.40     13.03 o 
  -1  -8   7        3.89        6.97     15.48 o 
   0  -8   7       15.91       23.29     16.34 o 
   1  -8   7        6.37        8.28     17.29 o 
   2  -8   7       15.63       25.07     16.70 o 
   3  -8   7       42.91       49.19     19.91 o 
  -4  -7   7      242.08      244.26     25.84 o 
  -3  -7   7       68.35      108.37     13.95 o 
  -2  -7   7       61.85       55.71     15.93 o 
  -1  -7   7        1.89        8.20     13.05 o 
   0  -7   7       25.49       47.13     14.96 o 
   1  -7   7      125.61      119.63     18.49 o 
   2  -7   7       53.38       38.48     17.85 o 
   3  -7   7      190.85      215.04     22.26 o 
   4  -7   7       53.74       59.91     19.17 o 
  -5  -6   7       69.85       92.94     21.59 o 
  -4  -6   7        0.29        4.28     18.51 o 
  -3  -6   7       21.08       36.46     12.19 o 
  -2  -6   7        1.96       17.16     13.68 o 
  -1  -6   7        0.07       -6.45     11.76 o 
   0  -6   7       20.62       24.68     13.61 o 
   1  -6   7      204.49      204.96     20.49 o 
   2  -6   7      328.21      311.49     24.48 o 
   3  -6   7        4.14        3.03     16.58 o 
   4  -6   7       60.21       37.01     19.24 o 
   5  -6   7        1.39        5.86     20.89 o 
  -6  -5   7       24.31       71.42     23.67 o 
  -5  -5   7      236.72      270.58     27.80 o 
  -4  -5   7       40.76       49.66     13.73 o 
  -3  -5   7       60.12       27.02     15.78 o 
  -2  -5   7       62.98       56.03     16.25 o 
  -1  -5   7      198.44      179.32     19.60 o 
   0  -5   7      102.30      121.71     18.01 o 
   1  -5   7       48.30       39.65     14.71 o 
   2  -5   7      191.21      170.33     20.93 o 
   3  -5   7        2.70        3.74     15.47 o 
   4  -5   7        0.68        9.27     15.98 o 
   5  -5   7      128.72      105.33     21.78 o 
   6  -5   7       16.99       48.85     22.27 o 
  -6  -4   7      255.02      310.13     27.43 o 
  -5  -4   7      110.55      109.06     21.22 o 
  -4  -4   7        2.16       27.71     17.66 o 
  -3  -4   7       40.27       64.34     15.45 o 
  -2  -4   7        4.18       -9.41     13.61 o 
  -1  -4   7       56.99       27.15     14.53 o 
   0  -4   7      385.88      365.09     23.22 o 
   1  -4   7      274.98      253.85     21.10 o 
   2  -4   7      164.78      139.81     19.68 o 
   3  -4   7       25.05       12.39     15.60 o 
   4  -4   7        0.19      -10.34     16.86 o 
   5  -4   7       68.58       66.00     19.86 o 
   6  -4   7        0.03       16.94     15.20 o 
   7  -4   7       36.87       38.07     24.37 o 
  -6  -3   7      174.44      184.18     22.80 o 
  -5  -3   7        7.68       14.84     16.95 o 
  -4  -3   7      108.67      108.62     18.55 o 
  -3  -3   7       68.81       65.81     14.82 o 
  -2  -3   7      214.44      200.26     18.22 o 
  -1  -3   7      199.97      186.49     17.16 o 
   0  -3   7      196.55      175.37     18.04 o 
   1  -3   7        5.16       -6.97     13.49 o 
   2  -3   7        0.20      -14.42     14.42 o 
   3  -3   7      111.45       96.42     19.14 o 
   4  -3   7       75.48       68.87     18.88 o 
   5  -3   7      193.52      206.36     22.74 o 
   6  -3   7      113.87      113.32     15.52 o 
   7  -3   7        2.05        7.76     20.40 o 
   8  -3   7        0.48       -0.41     25.18 o 
  -6  -2   7        6.05       20.09     17.40 o 
  -5  -2   7       39.92       27.13     17.10 o 
  -4  -2   7        9.68        8.97     16.26 o 
  -3  -2   7      375.32      371.25     22.27 o 
  -2  -2   7        2.83        8.77     12.41 o 
  -1  -2   7      159.05      168.79     15.95 o 
   0  -2   7      383.66      348.60     20.48 o 
   1  -2   7       16.15        2.08     12.41 o 
   2  -2   7        6.00        8.03     13.44 o 
   3  -2   7      109.71      101.26     18.51 o 
   4  -2   7       94.87       77.54     12.61 o 
   5  -2   7        4.18        6.09     12.63 o 
   6  -2   7       20.97       25.51     10.54 o 
   7  -2   7        0.79        7.58     33.16 o 
   8  -2   7        2.05      -15.16     15.16 o 
  -6  -1   7        4.75       33.28     15.99 o 
  -5  -1   7       47.01       60.91     15.12 o 
  -4  -1   7       44.25       63.69     16.79 o 
  -3  -1   7      726.90      694.75     27.09 o 
  -2  -1   7      379.65      359.16     20.56 o 
  -1  -1   7      106.60      107.62     13.55 o 
   0  -1   7       14.98       11.31     10.88 o 
   1  -1   7       46.37       55.15     12.43 o 
   2  -1   7      535.70      548.89     24.05 o 
   3  -1   7        3.17       -8.32     12.76 o 
   4  -1   7      794.53      798.94     21.07 o 
   5  -1   7       20.42       19.71      9.38 o 
   6  -1   7       58.44       66.18     10.89 o 
   7  -1   7        8.06       -6.13     12.87 o 
   8  -1   7        0.01       27.59     29.83 o 
   9  -1   7        2.65       25.34     22.27 o 
  -6   0   7       55.98       52.09     27.37 o 
  -5   0   7      253.68      262.27     20.99 o 
  -4   0   7       67.59       67.90     16.12 o 
  -3   0   7        3.22      -13.03     13.03 o 
  -2   0   7      148.91      132.17     16.55 o 
  -1   0   7      190.76      199.65     16.53 o 
   0   0   7       22.77       38.44     11.80 o 
   1   0   7      222.71      244.26     16.82 o 
   2   0   7      169.21      181.50     15.51 o 
   3   0   7     1313.72     1405.03     24.45 o 
   4   0   7      646.46      688.14     46.88 o 
   5   0   7      491.87      494.59     26.02 o 
   6   0   7      158.81      217.77     42.89 o 
   7   0   7       10.83        3.74     11.39 o 
   8   0   7        0.20       -7.02     12.12 o 
   9   0   7       17.91       40.67     14.40 o 
  -6   1   7       32.50       33.52     39.40 o 
  -5   1   7        0.00        8.15     28.08 o 
  -4   1   7       83.44       70.13     11.66 o 
  -3   1   7      363.84      358.63     21.95 o 
  -2   1   7      556.36      222.49     14.87 o 
   2   1   7      134.45      134.43      9.20 o 
   3   1   7       42.08       46.47      6.70 o 
   4   1   7      126.95      133.20      8.80 o 
   5   1   7       65.77       69.40      8.42 o 
   6   1   7        2.36        8.28     12.48 o 
   7   1   7       74.61       76.66     12.08 o 
   8   1   7       40.26       31.91     11.46 o 
   9   1   7      125.60      124.54     15.96 o 
  -6   2   7       40.10       35.96     24.05 o 
  -5   2   7      119.12      126.82     22.11 o 
  -4   2   7      175.92      203.59     13.83 o 
  -3   2   7        8.41        1.18     15.27 o 
  -2   2   7       22.01       35.02     11.73 o 
   0   2   7       15.46       16.77      7.78 o 
   1   2   7      175.78      175.00     11.79 o 
   2   2   7      371.33      329.02     15.34 o 
   3   2   7     1569.32     1701.68     61.00 o 
   4   2   7       35.54       29.83      6.64 o 
   5   2   7      357.09      326.64     11.83 o 
   6   2   7        4.03        3.49      8.47 o 
   7   2   7        0.80       11.60      9.84 o 
   8   2   7      413.88      404.51     18.75 o 
   9   2   7      349.83      320.98     19.38 o 
  -6   3   7        4.80      127.96     25.58 o 
  -5   3   7        0.64        4.34     19.03 o 
  -4   3   7      141.03      144.79     22.11 o 
  -3   3   7        0.10        8.98     15.47 o 
  -2   3   7       82.95       98.24     17.01 o 
   0   3   7     1607.32     1621.60     34.59 o 
   1   3   7      303.03      332.71     15.68 o 
   2   3   7      190.69      242.84     14.42 o 
   3   3   7      144.73      165.50      9.38 o 
   4   3   7       43.54       45.19      7.70 o 
   5   3   7      337.32      335.53     14.29 o 
   6   3   7       16.02       28.45      8.96 o 
   7   3   7      698.77      628.42     27.46 o 
   8   3   7       68.24       86.51     19.42 o 
   9   3   7      152.93      152.74     15.17 o 
  10   3   7       13.81       12.97     26.69 o 
  -6   4   7       16.38       11.43     19.11 o 
  -5   4   7       46.10       31.92     18.80 o 
  -4   4   7        0.69        1.12     16.58 o 
  -3   4   7       37.46       48.73     17.11 o 
  -2   4   7      119.11      121.66     17.05 o 
   0   4   7      333.57      382.12     19.83 o 
   1   4   7      309.12      319.98     17.00 o 
   2   4   7      274.55      355.61     18.08 o 
   3   4   7       27.94       42.35     10.40 o 
   4   4   7       50.02       58.35     11.15 o 
   5   4   7      320.94      298.82     14.71 o 
   6   4   7      361.79      353.65     15.66 o 
   7   4   7      156.13      152.44     12.53 o 
   8   4   7        6.18        2.91      9.26 o 
   9   4   7       23.26       41.25     17.64 o 
  10   4   7       10.54       26.13     12.23 o 
  -4   5   7       83.15       90.17     19.57 o 
  -3   5   7      148.60      120.26     20.81 o 
  -2   5   7      194.79      183.63     14.07 o 
  -1   5   7     1496.61     1542.77     41.88 o 
   0   5   7       48.44       30.70     10.26 o 
   1   5   7      537.37      553.76     17.04 o 
   2   5   7      112.98      111.20     19.23 o 
   3   5   7       17.35       30.41      7.23 o 
   4   5   7       34.99       37.03      7.94 o 
   5   5   7      344.65      347.07     15.27 o 
   6   5   7      242.70      246.35     13.80 o 
   7   5   7        9.30       34.81      9.83 o 
   8   5   7       18.66       26.92     18.68 o 
   9   5   7        8.25        8.09     10.51 o 
  10   5   7        4.85        1.06     11.59 o 
  -5   6   7       22.29       36.46     19.64 o 
  -4   6   7       57.78       66.16     19.20 o 
  -3   6   7        1.11      -11.58     11.58 o 
  -2   6   7       55.05       51.31     12.37 o 
  -1   6   7      538.78      542.34     27.54 o 
   0   6   7        6.89       -2.26     20.19 o 
   1   6   7       12.36       27.07      9.16 o 
   2   6   7       87.96       89.91     10.40 o 
   3   6   7      276.66      266.77     10.28 o 
   4   6   7      359.40      349.82     18.20 o 
   5   6   7       12.54       11.41      9.06 o 
   6   6   7        1.64        7.16     12.52 o 
   7   6   7       87.15      168.32     56.18 o 
   8   6   7       46.64       51.99     11.34 o 
   9   6   7       29.45       12.48     10.82 o 
  10   6   7       21.05       33.18     13.02 o 
  -4   7   7       73.37       67.18     19.59 o 
  -3   7   7       37.74       33.59     13.02 o 
  -2   7   7      209.28      215.35     16.00 o 
  -1   7   7      380.66      373.31     26.30 o 
   0   7   7      514.57      466.08     19.22 o 
   1   7   7      529.15      499.95     22.72 o 
   2   7   7      158.52      151.90     12.00 o 
   3   7   7      880.63      906.67     35.99 o 
   4   7   7        1.60       -1.03      7.07 o 
   5   7   7       22.74       19.59      8.08 o 
   6   7   7        4.65       -2.02     14.51 o 
   7   7   7       74.18       62.07     11.84 o 
   8   7   7       51.21       69.17     27.32 o 
   9   7   7       67.58       56.36     12.34 o 
  -3   8   7       56.85       66.69     18.28 o 
  -2   8   7        2.61        5.25     11.80 o 
  -1   8   7       90.58       83.17     13.58 o 
   0   8   7       38.33       35.58     11.69 o 
   1   8   7        4.77       10.18     10.07 o 
   2   8   7       96.75       96.50     11.52 o 
   3   8   7      937.98      910.30     45.41 o 
   4   8   7      374.53      376.95     23.49 o 
   5   8   7     1677.53     1697.77     28.73 o 
   6   8   7      178.79      170.76     11.48 o 
   7   8   7      194.45      183.45     17.59 o 
   8   8   7       15.20       30.18     13.06 o 
   9   8   7       25.80       15.49     15.29 o 
  -3   9   7        2.68        7.69     14.53 o 
  -2   9   7        6.24       -8.89     19.42 o 
  -1   9   7        0.07        6.64     12.75 o 
   0   9   7       37.28       42.67     14.29 o 
   1   9   7       76.43       77.30     17.30 o 
   2   9   7      217.27      239.83     35.88 o 
   3   9   7       48.39       45.45     11.23 o 
   4   9   7      106.70      131.51     13.63 o 
   5   9   7       15.52       22.22      9.28 o 
   6   9   7      183.89      168.55     12.95 o 
   7   9   7       11.91       18.00     21.72 o 
   8   9   7       54.88       86.60     26.74 o 
   9   9   7       16.85       59.24     13.71 o 
  -2  10   7        0.04        7.63     20.41 o 
  -1  10   7        7.00       45.20     25.45 o 
   0  10   7       55.17       64.81     14.03 o 
   1  10   7       34.36       24.61     12.07 o 
   2  10   7       56.70       50.52     11.88 o 
   3  10   7       80.60       80.73     12.68 o 
   4  10   7       32.67       69.20     27.73 o 
   5  10   7      283.87      313.32     17.98 o 
   6  10   7      436.35      435.43     16.84 o 
   7  10   7       14.62       33.03     13.88 o 
   8  10   7        6.32       21.71     17.13 o 
  -1  11   7      107.62      137.51     23.70 o 
   0  11   7      101.45      105.65     20.02 o 
   1  11   7       80.17       75.44     16.31 o 
   2  11   7       56.57       62.67     13.46 o 
   3  11   7       21.49        5.34     11.98 o 
   4  11   7       92.37       89.40     14.19 o 
   5  11   7       24.48       28.57     13.87 o 
   6  11   7       30.56       55.49     14.39 o 
   7  11   7      128.02      108.08     16.92 o 
   1  12   7        0.11      -14.84     24.42 o 
   2  12   7      125.40      171.74     18.26 o 
   3  12   7        0.26       18.43     19.10 o 
   4  12   7      185.77      181.70     17.52 o 
   5  12   7       63.24       73.55     16.53 o 
   6  12   7       89.48      106.76     16.86 o 
  -1  -8   8       42.07       48.10     17.77 o 
   0  -8   8       26.23       25.03     17.03 o 
   1  -8   8        0.10       34.96     18.29 o 
  -3  -7   8        0.07       44.57     17.83 o 
  -2  -7   8        6.57       28.63     16.81 o 
  -1  -7   8       10.22       36.61     15.50 o 
   0  -7   8      112.18      124.03     19.14 o 
   1  -7   8      199.99      197.43     23.03 o 
   2  -7   8      105.79       93.23     18.87 o 
   3  -7   8        1.71        1.31     15.71 o 
  -4  -6   8       30.06       41.36     20.59 o 
  -3  -6   8       46.38       75.20     13.43 o 
  -2  -6   8        5.70       16.56     15.89 o 
  -1  -6   8       47.18       38.17     16.13 o 
   0  -6   8        6.77       20.40     14.17 o 
   1  -6   8        6.12       19.15     15.31 o 
   2  -6   8        9.69        8.42     16.34 o 
   3  -6   8       51.36       32.79     18.37 o 
   4  -6   8      129.47      140.08     23.05 o 
   5  -6   8       51.18       68.25     21.06 o 
  -5  -5   8       17.37       27.44     23.45 o 
  -4  -5   8        2.21       25.86     20.59 o 
  -3  -5   8       36.01       28.90     18.10 o 
  -2  -5   8        1.58       16.88     15.59 o 
  -1  -5   8      278.62      293.64     22.27 o 
   0  -5   8      326.23      268.87     22.65 o 
   1  -5   8       21.43        7.73     14.47 o 
   2  -5   8       62.64       38.50     17.37 o 
   3  -5   8      159.51      127.80     21.19 o 
   4  -5   8       42.33       61.16     18.90 o 
   5  -5   8        1.31       -6.46     19.59 o 
   6  -5   8        0.00      139.42     24.95 o 
  -5  -4   8       10.58        6.77     21.52 o 
  -4  -4   8       20.60       23.13     19.57 o 
  -3  -4   8      186.00      194.92     20.45 o 
  -2  -4   8      413.00      365.33     24.22 o 
  -1  -4   8       16.87       20.07     15.79 o 
   0  -4   8        1.53       11.72     14.61 o 
   1  -4   8       57.57       41.52     15.63 o 
   2  -4   8       45.75       38.52     18.01 o 
   3  -4   8       62.23       55.76     19.37 o 
   4  -4   8        1.82       15.14     16.78 o 
   5  -4   8      155.20      157.54     24.16 o 
   6  -4   8      107.42      134.19     24.10 o 
  -5  -3   8      351.55      330.06     29.65 o 
  -4  -3   8       50.61       46.30     19.82 o 
  -3  -3   8        2.81        4.71     15.93 o 
  -2  -3   8      160.16      130.00     18.95 o 
  -1  -3   8      115.78      156.73     19.68 o 
   0  -3   8      137.48      130.84     17.79 o 
   1  -3   8      131.75      136.25     18.34 o 
   2  -3   8       81.98       70.91     18.10 o 
   3  -3   8      166.21      157.73     20.67 o 
   4  -3   8      159.62      183.41     23.77 o 
   5  -3   8        1.92       -2.53     18.64 o 
   6  -3   8        0.66        0.08     18.23 o 
   7  -3   8        3.57       -7.11     23.28 o 
  -6  -2   8       52.64       65.36     20.58 o 
  -5  -2   8      195.48      196.97     24.57 o 
  -4  -2   8       31.32       48.74     17.97 o 
  -3  -2   8       13.63       17.76     14.79 o 
  -2  -2   8      189.81      186.62     19.10 o 
  -1  -2   8       34.63       15.36     13.32 o 
   0  -2   8        2.65       -3.99     12.44 o 
   1  -2   8       86.34       73.38     15.82 o 
   2  -2   8      172.56      155.49     19.34 o 
   3  -2   8       15.88      -16.35     16.35 o 
   4  -2   8      195.46      208.69     23.09 o 
   5  -2   8       23.80       15.66     15.47 o 
   6  -2   8        0.27      -12.43     14.83 o 
   7  -2   8      119.58      151.15     24.41 o 
   8  -2   8       25.92       32.87     37.64 o 
  -6  -1   8        2.47       17.36     18.31 o 
  -5  -1   8       31.67       80.09     19.85 o 
  -4  -1   8       37.23       76.17     18.50 o 
  -3  -1   8      307.54      340.99     22.96 o 
  -2  -1   8      330.64      357.39     22.93 o 
  -1  -1   8       27.02       31.37     13.47 o 
   0  -1   8      572.07      542.15     25.30 o 
   1  -1   8     1313.90     1274.75     37.06 o 
   2  -1   8      555.01      598.77     27.52 o 
   3  -1   8      643.55      628.28     29.70 o 
   4  -1   8       84.42       74.13     13.09 o 
   5  -1   8        0.18       -0.49     20.14 o 
   6  -1   8       37.31       40.95     11.01 o 
   7  -1   8       71.94       70.36     14.52 o 
   8  -1   8       46.08       39.11     15.88 o 
  -6   0   8        0.20       25.13     17.72 o 
  -5   0   8       85.44      114.38     18.42 o 
  -4   0   8      258.03      301.52     24.39 o 
  -3   0   8       65.28       82.61     16.76 o 
  -2   0   8      350.26      360.50     22.63 o 
  -1   0   8      273.10      272.98     19.72 o 
   0   0   8       37.30       35.47     13.01 o 
   1   0   8      676.70      676.85     27.45 o 
   2   0   8       18.44       32.80     13.85 o 
   3   0   8      213.45      208.39     20.39 o 
   4   0   8      519.11      547.83     24.16 o 
   5   0   8       69.49       68.82     15.72 o 
   6   0   8        7.41        0.75      9.87 o 
   7   0   8      253.95      305.43     18.04 o 
   8   0   8       45.91       95.08     47.51 o 
   9   0   8        2.47        1.52     15.38 o 
  -5   1   8       69.27       77.22     13.19 o 
  -4   1   8       48.04       59.87     23.10 o 
  -3   1   8       40.96       35.55     16.01 o 
  -2   1   8       27.87       28.04     15.14 o 
   0   1   8       21.63       11.42     12.20 o 
   1   1   8     1404.77     1329.99     36.79 o 
   2   1   8        4.51        1.52      7.37 o 
   3   1   8       99.80      100.89     10.40 o 
   4   1   8      124.27      131.63      9.71 o 
   5   1   8        0.87        2.61      8.56 o 
   6   1   8      324.00      281.67     28.95 o 
   7   1   8      168.00      152.59     14.39 o 
   8   1   8        2.08        4.73     15.04 o 
   9   1   8       61.94       63.65     15.40 o 
  -5   2   8        1.98       49.79     22.62 o 
  -4   2   8       13.54       17.62     12.05 o 
  -3   2   8       67.59       65.14     17.30 o 
  -2   2   8      366.10      359.70     22.06 o 
  -1   2   8      427.49      382.75     20.27 o 
   0   2   8       33.86       37.56      8.81 o 
   1   2   8        9.69       26.78      9.38 o 
   2   2   8       93.54       96.89     11.73 o 
   3   2   8       10.87       14.92     10.51 o 
   4   2   8       57.61       61.03      8.32 o 
   5   2   8      884.64      865.17     21.50 o 
   6   2   8      359.67      311.66     67.11 o 
   7   2   8      557.80      518.28     23.13 o 
   8   2   8       67.32       65.29     12.28 o 
   9   2   8       41.27       29.17     13.41 o 
  -5   3   8       21.80       22.28     20.85 o 
  -4   3   8      286.41      274.89     25.69 o 
  -3   3   8       42.18       31.96     17.50 o 
  -2   3   8       32.34       37.90     15.13 o 
  -1   3   8      213.77      168.81     18.08 o 
   0   3   8       85.67      105.48     12.21 o 
   1   3   8        2.76       11.36      9.36 o 
   2   3   8        0.18        2.65      9.26 o 
   3   3   8      886.38      875.36     29.53 o 
   4   3   8      417.16      409.79     15.14 o 
   5   3   8        3.35        3.46      8.54 o 
   6   3   8       19.87       19.88      8.88 o 
   7   3   8      216.27      201.98     20.01 o 
   8   3   8       14.17       31.86     10.58 o 
   9   3   8       18.96       30.03     14.66 o 
  -4   4   8       23.83       38.52     19.25 o 
  -3   4   8      745.81      741.96     34.16 o 
  -2   4   8       43.79       48.14     16.34 o 
  -1   4   8      214.33      200.24     21.70 o 
   0   4   8       20.54       32.45     11.50 o 
   1   4   8        3.12       23.43      9.57 o 
   2   4   8      115.17      147.51     13.97 o 
   3   4   8       55.89       56.46      8.47 o 
   4   4   8       12.91        3.03      8.82 o 
   5   4   8       18.93       31.49      8.74 o 
   6   4   8       47.97       34.81     12.58 o 
   7   4   8       50.36       47.43     10.86 o 
   8   4   8       14.76       24.69     10.30 o 
   9   4   8      147.71      135.73     14.81 o 
  -5   5   8       15.65       50.19     22.22 o 
  -4   5   8      159.13      135.87     22.11 o 
  -3   5   8      433.27      435.64     28.99 o 
  -2   5   8        9.68       19.67     16.58 o 
  -1   5   8       35.23       17.43     18.06 o 
   0   5   8       30.83       30.18     13.09 o 
   1   5   8        6.88       22.00     11.82 o 
   2   5   8      367.35      380.67     21.74 o 
   3   5   8      217.29      235.16     12.53 o 
   4   5   8      301.80      292.80     13.96 o 
   5   5   8      114.62      129.88     11.08 o 
   6   5   8        0.38       -4.93      8.77 o 
   7   5   8       30.72       43.53     28.40 o 
   8   5   8        1.31       13.98     10.26 o 
   9   5   8      141.64      138.84     14.75 o 
  -4   6   8       48.66       50.51     18.79 o 
  -3   6   8        2.53       22.65     18.10 o 
  -2   6   8      364.83      352.02     25.61 o 
  -1   6   8       70.29       52.44     13.34 o 
   0   6   8      201.15      207.80     16.66 o 
   1   6   8      156.39      166.01     24.75 o 
   2   6   8      727.60      738.59     26.74 o 
   3   6   8       66.28       90.66     18.82 o 
   4   6   8       42.63       44.35      9.82 o 
   5   6   8       17.89       10.20      9.19 o 
   6   6   8        0.01       12.61      9.20 o 
   7   6   8      320.31      305.53     15.76 o 
   8   6   8      232.31      216.38     15.07 o 
   9   6   8       71.34       68.19     11.91 o 
  -4   7   8       20.10       28.48     19.53 o 
  -3   7   8       19.30       58.13     20.67 o 
  -2   7   8        9.75       26.24     17.14 o 
  -1   7   8      585.58      545.49     27.84 o 
   0   7   8      171.39      171.17     14.15 o 
   1   7   8     1452.70     1411.50     30.28 o 
   2   7   8      897.26      848.42     23.53 o 
   3   7   8      593.49      557.25     19.63 o 
   4   7   8      252.30      247.41     11.45 o 
   5   7   8        1.60        3.61      9.18 o 
   6   7   8      169.57      172.00     13.78 o 
   7   7   8        0.36        8.40      9.85 o 
   8   7   8        7.28       20.42     17.81 o 
   9   7   8       51.97       23.81     21.26 o 
  -3   8   8      111.21      122.20     16.33 o 
  -2   8   8       10.24       -7.76     17.78 o 
  -1   8   8      274.20      262.61     24.99 o 
   0   8   8      291.45      300.15     16.92 o 
   1   8   8      110.64      109.85     13.24 o 
   2   8   8      162.79      158.18     13.20 o 
   3   8   8      238.77      253.97     15.36 o 
   4   8   8       78.33       99.46     17.66 o 
   5   8   8      480.75      466.47     21.61 o 
   6   8   8      224.29      225.46     15.48 o 
   7   8   8      180.48      206.86     15.47 o 
   8   8   8      166.47      173.44     15.44 o 
   9   8   8       12.88       23.91     11.99 o 
  -2   9   8      149.03      148.75     23.23 o 
  -1   9   8       13.37       43.73     12.82 o 
   0   9   8       10.39       12.85     11.60 o 
   1   9   8        0.09        2.84     10.61 o 
   2   9   8        0.66       -1.12      9.81 o 
   3   9   8        1.57        8.44      9.90 o 
   4   9   8      524.28      514.89     41.78 o 
   5   9   8       81.87       87.87     10.48 o 
   6   9   8       74.57       82.50     10.69 o 
   7   9   8      251.72      229.08     17.04 o 
   8   9   8        0.08       -0.96     16.60 o 
   9   9   8        0.01       32.86     31.69 o 
  -1  10   8       44.78       78.38     14.68 o 
   0  10   8       93.59       86.06     14.01 o 
   1  10   8       15.76       10.03     16.28 o 
   2  10   8        9.11       10.69     11.71 o 
   3  10   8      155.79      145.54     14.72 o 
   4  10   8        0.02       13.97     11.47 o 
   5  10   8      168.88      191.98     15.30 o 
   6  10   8       61.32       81.00     11.33 o 
   7  10   8       78.82       95.34     15.05 o 
   8  10   8        0.27       73.03     59.11 o 
   0  11   8       56.44       65.85     14.34 o 
   1  11   8        8.31        7.26     12.47 o 
   2  11   8       45.75       92.22     17.35 o 
   3  11   8      139.74      158.14     16.15 o 
   4  11   8       90.82      106.79     14.99 o 
   5  11   8      156.01      154.04     16.93 o 
   6  11   8       16.87       22.88     13.89 o 
   7  11   8        0.23       -1.47     14.50 o 
   2  12   8       51.17      104.29     30.14 o 
   3  12   8       35.99       58.97     15.86 o 
   4  12   8      101.93      115.50     16.59 o 
   5  12   8       20.44       29.66     15.36 o 
   6  12   8        2.04       14.67     15.23 o 
  -1  -7   9       62.63       70.17     18.01 o 
   0  -7   9        0.80        9.37     16.71 o 
   1  -7   9       61.93       92.20     19.85 o 
   2  -7   9        3.32       -5.61     16.87 o 
  -3  -6   9       33.80       48.01     14.25 o 
  -2  -6   9      120.22      150.95     21.35 o 
  -1  -6   9        5.74       18.96     16.03 o 
   0  -6   9       42.88       20.26     16.77 o 
   1  -6   9        4.66        2.93     16.30 o 
   2  -6   9       31.53       26.73     17.52 o 
   3  -6   9       65.65       82.68     18.87 o 
   4  -6   9        0.58       14.06     18.55 o 
  -4  -5   9      192.50      211.75     29.18 o 
  -3  -5   9      109.09       96.73     21.43 o 
  -2  -5   9        2.88       20.27     18.43 o 
  -1  -5   9       77.30       55.61     19.04 o 
   0  -5   9        0.37      -10.25     15.49 o 
   1  -5   9      102.58       83.59     19.25 o 
   2  -5   9       21.96       26.91     17.96 o 
   3  -5   9      183.25      169.31     23.21 o 
   4  -5   9       60.74       49.97     20.81 o 
   5  -5   9       47.60       67.63     22.42 o 
  -4  -4   9       62.06       82.09     25.67 o 
  -3  -4   9       33.97       18.62     17.76 o 
  -2  -4   9       48.79       51.00     17.25 o 
  -1  -4   9       16.12       61.60     16.63 o 
   0  -4   9        6.73        3.95     14.68 o 
   1  -4   9      453.85      420.89     26.28 o 
   2  -4   9       55.85       35.73     18.50 o 
   3  -4   9       57.01       74.03     20.73 o 
   4  -4   9       44.75       58.15     20.28 o 
   5  -4   9        1.53       -1.70     20.74 o 
   6  -4   9       13.87       24.77     23.03 o 
  -5  -3   9       85.03       91.37     25.54 o 
  -4  -3   9       72.54       80.24     24.37 o 
  -3  -3   9        0.86       11.75     17.85 o 
  -2  -3   9      105.75       84.40     18.96 o 
  -1  -3   9      187.80      189.87     20.38 o 
   0  -3   9        7.56      -14.64     14.64 o 
   1  -3   9        0.73       -0.58     14.74 o 
   2  -3   9        0.35       -2.10     17.20 o 
   3  -3   9      161.16      212.02     23.94 o 
   4  -3   9        5.07       13.73     18.25 o 
   5  -3   9      166.51      162.02     26.30 o 
   6  -3   9       70.92       61.17     23.81 o 
  -5  -2   9        3.13       43.84     21.67 o 
  -4  -2   9       42.17       39.39     21.48 o 
  -3  -2   9       31.99       28.91     17.96 o 
  -2  -2   9        1.99       13.99     15.85 o 
  -1  -2   9      435.29      450.48     26.80 o 
   0  -2   9      104.45      121.40     18.03 o 
   1  -2   9      840.42      818.83     33.52 o 
   2  -2   9       13.22       12.44     15.76 o 
   3  -2   9       53.66       39.67     18.18 o 
   4  -2   9       38.52       19.93     19.51 o 
   5  -2   9       25.09       15.46     21.21 o 
   6  -2   9       11.22       24.37     22.47 o 
   7  -2   9       27.90       43.46     25.51 o 
  -5  -1   9       15.45       31.36     21.88 o 
  -4  -1   9        0.29       41.27     22.47 o 
  -3  -1   9       55.11       33.42     19.28 o 
  -2  -1   9      376.47      354.71     24.75 o 
  -1  -1   9     1274.74     1262.24     40.24 o 
   0  -1   9      333.47      359.09     23.75 o 
   1  -1   9        1.60       20.60     14.73 o 
   2  -1   9     1033.25      981.23     36.67 o 
   3  -1   9      664.76      578.65     31.03 o 
   4  -1   9        2.78        2.85     16.85 o 
   5  -1   9      189.72      188.39     25.01 o 
   6  -1   9      109.45      137.92     17.62 o 
   7  -1   9       43.19       77.53     16.89 o 
   8  -1   9        6.24       17.35     16.14 o 
  -5   0   9       30.35       20.48     19.64 o 
  -4   0   9      173.60      166.24     22.50 o 
  -3   0   9      306.70      266.31     25.55 o 
  -2   0   9       11.14       10.65     15.25 o 
  -1   0   9      467.74      508.24     26.44 o 
   0   0   9       16.53       31.21     13.89 o 
   1   0   9      449.44      442.57     24.83 o 
   2   0   9       57.13       59.15     16.28 o 
   3   0   9      811.14      804.79     34.08 o 
   4   0   9        9.52       -3.64     11.68 o 
   5   0   9       47.52       69.67     14.90 o 
   6   0   9       56.62       44.56     11.24 o 
   7   0   9        3.92       -1.42     12.82 o 
   8   0   9        4.86        5.57     17.52 o 
  -5   1   9       67.80       70.99     19.82 o 
  -4   1   9       99.59      114.82     18.93 o 
  -3   1   9      324.20      325.09     25.70 o 
  -2   1   9       59.67       65.74     16.89 o 
  -1   1   9       30.96       30.54     14.34 o 
   0   1   9        1.33        1.33     12.97 o 
   1   1   9       95.39      105.47     16.41 o 
   2   1   9        3.45       -5.66     14.75 o 
   3   1   9        1.79        8.57     10.59 o 
   4   1   9      701.18      718.39     22.31 o 
   5   1   9     1354.42     1333.41     55.37 o 
   6   1   9       31.05       17.02     12.85 o 
   7   1   9        0.23       -0.29     28.26 o 
   8   1   9      152.05      200.76     54.63 o 
   9   1   9        7.12       19.13     15.37 o 
  -5   2   9       69.98       59.05     25.22 o 
  -4   2   9       35.94       49.22     14.11 o 
  -3   2   9        4.03       19.48     17.38 o 
  -1   2   9        4.48        5.09     11.15 o 
   0   2   9       58.79       72.80     12.12 o 
   1   2   9        0.08       20.33     10.75 o 
   2   2   9      237.95      247.40     17.11 o 
   3   2   9      999.69     1020.97     23.66 o 
   4   2   9      346.67      367.46     20.04 o 
   5   2   9      270.18      271.22     12.86 o 
   6   2   9       10.77        6.83      9.45 o 
   7   2   9       10.56       34.83     20.94 o 
   8   2   9       11.57        6.62     15.13 o 
   9   2   9        8.53        9.35     22.82 o 
  -5   3   9      132.24      121.74     24.96 o 
  -4   3   9       63.69       70.80     21.39 o 
  -3   3   9      424.44      461.16     28.96 o 
  -1   3   9       12.58       13.19     13.34 o 
   0   3   9        0.20       13.10     11.39 o 
   1   3   9      408.21      371.80     19.57 o 
   2   3   9      146.74      146.26     14.41 o 
   3   3   9       48.84       50.60     12.59 o 
   4   3   9      108.91      114.31     14.72 o 
   5   3   9       27.26       20.60      8.77 o 
   6   3   9      140.69      121.18     13.57 o 
   7   3   9       31.93       34.06     10.24 o 
   8   3   9       14.01       22.49     11.57 o 
   9   3   9        8.51       31.68     13.24 o 
  -4   4   9      200.47      202.73     25.31 o 
  -3   4   9       51.64       49.88     19.13 o 
  -1   4   9        1.57      -13.57     13.57 o 
   0   4   9       28.49       52.03     13.49 o 
   1   4   9      289.60      287.24     19.26 o 
   2   4   9      496.57      530.81     23.73 o 
   3   4   9      436.74      456.49     23.13 o 
   4   4   9        3.22        8.97      8.81 o 
   5   4   9       29.81       26.60     10.78 o 
   6   4   9       19.50       37.01     12.31 o 
   7   4   9        2.36       14.44     16.58 o 
   8   4   9       15.77       23.73     10.82 o 
   9   4   9      137.56      129.87     15.08 o 
  -4   5   9        8.46       21.54     20.28 o 
  -3   5   9        9.23       25.25     18.43 o 
  -1   5   9      218.26      230.05     22.10 o 
   0   5   9     2024.64     1983.69     47.81 o 
   1   5   9        0.38       10.45     12.59 o 
   2   5   9        5.80       12.04     12.10 o 
   3   5   9      116.63      109.34     15.01 o 
   4   5   9       24.22       22.96      9.39 o 
   5   5   9      274.41      259.75     14.45 o 
   6   5   9       96.70       99.57     23.51 o 
   7   5   9      338.91      307.97     16.30 o 
   8   5   9      115.43      119.16     13.54 o 
   9   5   9        0.08       22.24     12.07 o 
  -4   6   9       51.81       60.96     21.12 o 
  -3   6   9       43.90       49.69     19.03 o 
  -1   6   9      275.37      273.49     24.31 o 
   0   6   9      372.19      382.05     24.81 o 
   1   6   9      235.60      262.43     20.85 o 
   2   6   9        6.21        0.87     13.31 o 
   3   6   9        0.01       -0.43     12.14 o 
   4   6   9      119.09      143.47     17.74 o 
   5   6   9       71.05       75.15     11.30 o 
   6   6   9      333.64      348.95     21.44 o 
   7   6   9       28.56       34.96     10.61 o 
   8   6   9       25.61       26.79     11.17 o 
   9   6   9       38.55       26.09     11.95 o 
  -1   7   9      385.07      354.58     28.28 o 
   0   7   9      538.61      515.01     20.79 o 
   1   7   9      177.42      181.98     14.41 o 
   2   7   9       17.06       11.06      9.81 o 
   3   7   9      431.41      448.40     27.01 o 
   4   7   9      205.49      215.91     18.78 o 
   5   7   9       80.43       92.58     14.38 o 
   6   7   9      129.90      139.42     13.12 o 
   7   7   9        7.62       28.59     10.46 o 
   8   7   9        5.06       21.06     10.71 o 
   9   7   9        4.54        2.09     13.47 o 
  -2   8   9        0.94       -1.55     18.33 o 
  -1   8   9       24.67        5.17     12.16 o 
   0   8   9        4.35        8.30     11.54 o 
   1   8   9        0.31       12.42     10.34 o 
   2   8   9      543.37      567.81     21.04 o 
   3   8   9        4.21        1.24     11.84 o 
   4   8   9      102.31       89.76     28.01 o 
   5   8   9        0.07       17.13     11.20 o 
   6   8   9      322.40      323.66     17.46 o 
   7   8   9       39.20       44.65     11.52 o 
   8   8   9       10.85       15.22     11.53 o 
   9   8   9        0.91       29.77     13.75 o 
  -2   9   9       19.99       31.96     15.14 o 
  -1   9   9       56.87       47.05     14.11 o 
   0   9   9       19.84       11.98     12.43 o 
   1   9   9       85.17       85.96     14.49 o 
   2   9   9        0.94       11.01     13.45 o 
   3   9   9        9.26       16.79      9.97 o 
   4   9   9       10.92       28.67     10.19 o 
   5   9   9      144.28      157.98     11.38 o 
   6   9   9      222.86      197.01     17.53 o 
   7   9   9       23.55       28.07     12.26 o 
   8   9   9       59.69       84.79     19.18 o 
  -1  10   9       10.23       -1.24     18.02 o 
   0  10   9       33.36       30.40     14.30 o 
   1  10   9        0.11       -4.23     11.63 o 
   2  10   9        3.89       10.97     11.69 o 
   3  10   9      404.15      397.16     20.52 o 
   4  10   9      267.32      275.44     17.93 o 
   5  10   9        6.97       21.40     12.09 o 
   6  10   9       45.11       52.37     10.84 o 
   7  10   9        2.11       17.91     12.81 o 
   8  10   9       32.52       40.33     13.83 o 
   1  11   9      198.33      187.14     35.24 o 
   2  11   9      281.14      282.38     19.45 o 
   3  11   9        2.35       -9.30     12.71 o 
   4  11   9       16.27       10.03     12.46 o 
   5  11   9        1.08       -4.63     18.20 o 
   6  11   9        2.66        5.72     18.61 o 
   7  11   9        0.69       -0.98     21.41 o 
   3  12   9        1.93       -3.00     14.33 o 
   4  12   9       29.54       22.01     14.62 o 
   5  12   9        0.01       12.65     20.54 o 
  -1  -6  10       15.32        7.61     17.14 o 
   0  -6  10       16.51       28.77     19.09 o 
   1  -6  10        7.15        8.09     18.27 o 
   2  -6  10       68.06       73.51     20.82 o 
  -2  -5  10        1.77        5.35     20.05 o 
  -1  -5  10       22.95       32.42     19.49 o 
   0  -5  10      118.16      106.25     21.98 o 
   1  -5  10      165.33      161.19     23.54 o 
   2  -5  10       93.40       89.64     22.06 o 
   3  -5  10        8.90       -4.39     17.87 o 
   4  -5  10       47.29       46.76     19.59 o 
  -3  -4  10       66.62       80.19     23.26 o 
  -2  -4  10       29.75       20.26     19.67 o 
  -1  -4  10      131.23      126.26     22.74 o 
   0  -4  10        3.68       27.74     17.52 o 
   1  -4  10       10.78       16.41     17.13 o 
   2  -4  10       19.92       35.30     18.29 o 
   3  -4  10       75.58       79.33     22.08 o 
   4  -4  10      313.83      306.99     28.98 o 
   5  -4  10        1.00       47.13     24.33 o 
  -4  -3  10        0.38       -2.65     25.21 o 
  -3  -3  10       73.75       95.48     22.69 o 
  -2  -3  10       11.10        5.09     17.54 o 
  -1  -3  10      446.92      401.14     27.62 o 
   0  -3  10        4.28       -1.02     14.93 o 
   1  -3  10       85.84       83.68     17.24 o 
   2  -3  10      114.37      101.27     21.04 o 
   3  -3  10       12.56        7.38     18.04 o 
   4  -3  10       82.20      109.58     23.81 o 
   5  -3  10       91.62      116.03     24.77 o 
   6  -3  10        3.34       25.86     24.31 o 
  -4  -2  10      153.79      148.87     27.59 o 
  -3  -2  10      599.30      650.67     33.63 o 
  -2  -2  10      157.18      179.90     22.12 o 
  -1  -2  10       30.53       46.80     16.63 o 
   0  -2  10      142.73      135.43     18.91 o 
   1  -2  10       17.71      -14.69     14.69 o 
   2  -2  10        4.51        6.59     14.81 o 
   3  -2  10      138.03      121.28     21.22 o 
   4  -2  10        1.56       11.01     19.50 o 
   5  -2  10      407.45      456.32     33.04 o 
   6  -2  10       59.11       73.60     26.50 o 
  -4  -1  10       15.66       21.73     23.64 o 
  -3  -1  10        0.02       12.34     20.18 o 
  -2  -1  10      144.64      142.10     22.68 o 
  -1  -1  10        5.73       20.59     16.38 o 
   0  -1  10      273.81      278.14     23.95 o 
   1  -1  10       54.65       53.73     15.98 o 
   2  -1  10       67.97       71.12     17.89 o 
   4  -1  10      483.26      461.60     31.71 o 
   5  -1  10       26.31       35.68     20.31 o 
   6  -1  10        0.70       -8.01     21.96 o 
   7  -1  10       16.61       36.11     27.68 o 
  -4   0  10       19.70       18.03     22.42 o 
  -3   0  10       67.27       87.08     22.27 o 
  -2   0  10      190.74      192.79     24.11 o 
  -1   0  10       18.87       40.27     16.49 o 
   0   0  10      223.72      223.98     22.01 o 
   1   0  10      358.35      357.58     24.76 o 
   2   0  10       99.03       85.25     18.01 o 
   3   0  10      337.52      334.81     26.36 o 
   4   0  10       31.83       38.44     18.38 o 
   5   0  10       30.16       26.10     15.29 o 
   6   0  10        2.08       14.56     15.82 o 
   7   0  10       37.13       57.47     13.20 o 
   8   0  10       86.30      118.45     18.38 o 
  -4   1  10       37.89       62.32     22.14 o 
  -3   1  10       11.67        1.78     20.57 o 
  -2   1  10      144.37      135.25     22.53 o 
  -1   1  10        8.99        7.38     15.76 o 
   0   1  10      310.28      313.33     24.16 o 
   1   1  10       58.39       36.09     17.44 o 
   2   1  10     1139.14     1116.44     39.38 o 
   3   1  10      824.43      862.63     24.12 o 
   4   1  10        8.09       18.05     12.80 o 
   5   1  10      222.96      211.22     17.63 o 
   6   1  10      186.46      193.68     13.75 o 
   7   1  10      135.87      155.57     16.04 o 
   8   1  10      179.23      165.18     31.69 o 
  -4   2  10       25.32       66.29     21.34 o 
  -3   2  10       36.95       43.66     22.20 o 
  -2   2  10      142.69      130.36     22.31 o 
   0   2  10      156.69      156.67     16.54 o 
   2   2  10       57.86       61.03     10.90 o 
   3   2  10       46.30       47.10     11.78 o 
   4   2  10        0.00       -2.71     11.67 o 
   5   2  10       64.29       74.90     13.93 o 
   6   2  10      221.13      221.91     13.32 o 
   7   2  10       27.14       23.90     10.41 o 
   8   2  10       45.69       70.66     24.14 o 
   9   2  10       14.68       22.05     29.99 o 
  -4   3  10       40.02       68.05     25.34 o 
  -2   3  10        8.43       -7.84     17.47 o 
  -1   3  10       79.56       99.29     15.96 o 
   0   3  10      193.39      204.35     18.09 o 
   1   3  10     1269.90     1199.89     34.44 o 
   2   3  10       26.28       39.49     13.94 o 
   3   3  10        0.95        5.12     13.09 o 
   4   3  10       60.91       50.75     15.45 o 
   5   3  10        0.10        5.19     10.01 o 
   6   3  10       68.41       67.32     10.11 o 
   7   3  10        6.09        2.53      9.85 o 
   8   3  10       23.28       30.27     13.49 o 
   9   3  10       18.80       -0.22     13.50 o 
  -4   4  10       38.78       54.24     23.78 o 
  -2   4  10      810.83      794.13     36.62 o 
  -1   4  10      247.80      227.15     20.18 o 
   0   4  10        8.98       32.42     13.01 o 
   1   4  10      127.56      141.08     16.70 o 
   2   4  10      263.22      248.59     19.10 o 
   3   4  10       13.39       10.99     12.99 o 
   4   4  10      115.84       96.03     16.24 o 
   5   4  10      225.75      230.36     14.71 o 
   6   4  10       99.64      104.10     11.29 o 
   7   4  10      106.53       90.30     11.29 o 
   8   4  10       14.18       15.65     11.72 o 
   9   4  10        7.54       22.57     13.89 o 
  -2   5  10        1.63      -18.35     18.35 o 
  -1   5  10      217.73      195.61     21.34 o 
   0   5  10       95.15      124.74     16.77 o 
   1   5  10       10.32       24.69     14.15 o 
   2   5  10        9.43        7.29     13.17 o 
   3   5  10      351.99      387.76     23.10 o 
   4   5  10      620.98      701.95     75.45 o 
   5   5  10        3.92        3.78      9.83 o 
   6   5  10       50.46       45.04     11.24 o 
   7   5  10       55.81       59.76     11.76 o 
   8   5  10       16.68       12.83     14.12 o 
   9   5  10        6.04       53.37     33.38 o 
  -2   6  10      362.68      301.15     29.98 o 
  -1   6  10        1.82       -8.60     15.27 o 
   0   6  10      194.69      199.33     20.59 o 
   1   6  10      265.65      253.34     21.91 o 
   2   6  10        2.30        5.95     13.82 o 
   3   6  10        4.58        1.75     12.86 o 
   4   6  10        2.45        7.32     10.37 o 
   5   6  10       20.11       13.86     13.35 o 
   6   6  10       97.17      106.68     19.12 o 
   7   6  10       66.42       76.24     12.02 o 
   8   6  10       27.60       33.80     12.08 o 
   9   6  10        4.02       13.77     11.23 o 
  -2   7  10       39.54       -1.51     22.36 o 
  -1   7  10      138.14      111.14     21.68 o 
   0   7  10       32.10       43.09     16.72 o 
   1   7  10       71.19       73.13     16.86 o 
   2   7  10      273.04      290.49     23.85 o 
   3   7  10       77.10       72.59     17.37 o 
   4   7  10      636.71      644.65     21.81 o 
   5   7  10       20.43       16.86     10.86 o 
   6   7  10       25.71       43.19     11.32 o 
   7   7  10        6.91        2.61     11.03 o 
   8   7  10      231.72      210.76     16.85 o 
   9   7  10        6.38        8.21     12.00 o 
  -2   8  10        7.26      -19.24     22.19 o 
  -1   8  10       27.37       26.49     20.01 o 
   0   8  10      168.06      150.10     21.70 o 
   1   8  10      106.91      125.20     19.64 o 
   2   8  10       34.77       41.25     16.24 o 
   3   8  10       24.53       19.85     15.39 o 
   4   8  10      162.18      143.69     14.46 o 
   5   8  10       20.08        4.34     11.86 o 
   6   8  10       11.47       18.91     19.35 o 
   7   8  10        2.98       12.33     11.03 o 
   8   8  10      111.01      104.61     13.62 o 
  -1   9  10      177.39      146.21     25.48 o 
   0   9  10       20.24       75.46     46.06 o 
   1   9  10      176.10      155.51     15.47 o 
   2   9  10      170.18      168.59     15.87 o 
   3   9  10       36.50       43.36     11.91 o 
   4   9  10        1.13       -7.00     15.86 o 
   5   9  10       13.47       12.54     16.45 o 
   6   9  10        2.58       37.74     26.55 o 
   7   9  10      129.20      132.73     14.44 o 
   8   9  10       10.70        5.26     12.15 o 
   0  10  10      138.15      129.05     16.30 o 
   1  10  10       44.37       32.72     14.60 o 
   2  10  10        3.03        3.91     14.30 o 
   3  10  10        2.25      -11.46     11.46 o 
   4  10  10       20.12       23.39     12.30 o 
   5  10  10       12.14       27.65     15.02 o 
   6  10  10      140.47      175.77     22.33 o 
   7  10  10      484.37      495.51     22.84 o 
   2  11  10       81.25       83.91     25.79 o 
   3  11  10        2.09      -12.60     19.34 o 
   4  11  10       14.80       27.68     13.58 o 
   5  11  10      120.88      137.83     21.35 o 
   6  11  10       74.01       95.79     16.36 o 
   0  -5  11        0.31        3.83     19.12 o 
   1  -5  11       47.75       23.83     21.01 o 
   2  -5  11        0.74        0.89     21.12 o 
  -2  -4  11        0.65       16.81     23.02 o 
  -1  -4  11       77.48       67.52     21.79 o 
   0  -4  11       30.51       24.75     19.60 o 
   1  -4  11        0.09        7.23     19.23 o 
   2  -4  11       54.73       37.14     20.84 o 
   3  -4  11       35.92       28.03     20.50 o 
   4  -4  11        0.00       10.02     21.13 o 
  -2  -3  11       56.85       34.83     22.51 o 
  -1  -3  11       55.41       49.09     22.01 o 
   0  -3  11        3.01        9.15     18.01 o 
   1  -3  11       12.41        3.98     18.77 o 
   2  -3  11       19.85       21.04     18.99 o 
   3  -3  11      131.16      141.78     22.74 o 
   4  -3  11       86.03      116.89     23.89 o 
   5  -3  11      124.98      158.51     27.37 o 
  -3  -2  11       14.18       -4.66     24.85 o 
  -2  -2  11       54.58       67.42     22.56 o 
  -1  -2  11      225.76      269.89     27.18 o 
   0  -2  11       97.24       86.48     19.85 o 
   1  -2  11      249.01      238.77     23.26 o 
   2  -2  11      240.63      235.08     25.22 o 
   3  -2  11       83.08       81.29     21.04 o 
   4  -2  11        1.84        6.70     20.15 o 
   5  -2  11       13.78       31.68     23.56 o 
   6  -2  11        3.19       34.09     24.41 o 
  -3  -1  11        3.44      -11.16     24.27 o 
  -2  -1  11       34.68       31.90     21.02 o 
  -1  -1  11       18.92       49.57     19.83 o 
   0  -1  11        5.94       11.56     17.36 o 
   1  -1  11        3.49       23.55     15.15 o 
   2  -1  11      110.38       96.69     19.05 o 
   3  -1  11      329.79      321.01     28.24 o 
   4  -1  11       24.91        7.76     20.07 o 
   5  -1  11       61.13       64.94     22.99 o 
   6  -1  11      159.53      201.54     29.65 o 
  -3   0  11        3.53      -23.43     23.43 o 
  -2   0  11       35.74       -9.28     19.99 o 
  -1   0  11      109.86      108.79     21.69 o 
   0   0  11      754.68      748.77     35.57 o 
   1   0  11      716.07      708.16     34.10 o 
   2   0  11       14.86       44.53     15.83 o 
   3   0  11      659.24      650.62     34.74 o 
   4   0  11        9.01        4.08     18.46 o 
   5   0  11       37.40       47.21     22.23 o 
   6   0  11       19.47       23.35     17.50 o 
   7   0  11        8.08        2.23     18.97 o 
  -3   1  11        0.06        4.70     23.25 o 
  -2   1  11      416.18      475.50     32.26 o 
  -1   1  11      237.97      244.70     25.92 o 
   0   1  11       70.04      105.59     17.92 o 
   1   1  11       56.13       62.55     17.25 o 
   2   1  11        4.63       38.98     16.78 o 
   3   1  11      172.71      182.87     22.68 o 
   4   1  11       38.18       31.75     19.06 o 
   5   1  11        5.09       -7.89     14.72 o 
   6   1  11      366.78      369.15     23.02 o 
   7   1  11       66.02       87.79     18.95 o 
   8   1  11        4.27       28.70     16.17 o 
  -3   2  11       90.85       95.09     27.19 o 
  -2   2  11       36.79        1.57     19.73 o 
  -1   2  11      228.78      238.68     25.42 o 
   0   2  11       10.24        1.24     16.29 o 
   1   2  11       42.21       29.30     17.71 o 
   2   2  11        1.29       16.70     16.86 o 
   3   2  11       50.75       43.97     13.02 o 
   4   2  11      222.31      237.21     17.79 o 
   5   2  11       19.28       14.73     14.61 o 
   6   2  11       70.39       82.35     17.09 o 
   7   2  11        3.23       23.96     12.07 o 
   8   2  11        0.34       12.36     14.97 o 
  -2   3  11       69.05       79.13     20.53 o 
  -1   3  11       46.94       72.61     16.98 o 
   0   3  11       61.95       54.15     16.48 o 
   1   3  11       74.89       62.33     15.68 o 
   2   3  11       11.40       32.04     14.86 o 
   3   3  11        4.37       -2.18     14.54 o 
   4   3  11      478.53      451.41     20.37 o 
   5   3  11      101.31       83.81     15.22 o 
   6   3  11       31.52       48.29     10.52 o 
   7   3  11        3.92       -3.90     10.96 o 
   8   3  11        0.44       23.15     14.05 o 
  -3   4  11       60.53       37.54     25.77 o 
  -2   4  11        0.27       13.13     17.09 o 
  -1   4  11      137.05      136.12     20.68 o 
   0   4  11       45.62       68.15     16.89 o 
   1   4  11        9.64       11.94     14.64 o 
   2   4  11      771.41      692.29     29.22 o 
   3   4  11       79.06       74.03     16.93 o 
   4   4  11      115.60      113.35     18.13 o 
   5   4  11        7.12       16.68     15.84 o 
   6   4  11        9.28       22.79      9.83 o 
   7   4  11        4.55        7.55     10.55 o 
   8   4  11       39.04       40.49     13.90 o 
  -2   5  11       30.03       16.01     19.80 o 
  -1   5  11      181.29      137.38     19.67 o 
   0   5  11       73.53       77.39     17.53 o 
   1   5  11      250.71      259.75     22.12 o 
   2   5  11       74.26       79.58     16.16 o 
   3   5  11       12.32       15.74     14.01 o 
   4   5  11      165.94      170.50     18.73 o 
   5   5  11      378.50      347.13     17.24 o 
   6   5  11       43.50       48.84     11.66 o 
   7   5  11       87.11       82.49     12.04 o 
   8   5  11       18.95        4.17     12.03 o 
  -2   6  11        0.01      -21.69     21.69 o 
  -1   6  11       19.89       12.11     18.67 o 
   0   6  11       12.24       49.88     16.03 o 
   1   6  11      105.52      130.09     18.07 o 
   2   6  11      443.30      441.87     27.21 o 
   3   6  11       94.59      102.92     18.24 o 
   4   6  11        0.40       -2.10     13.97 o 
   5   6  11      113.63      110.12     12.71 o 
   6   6  11      306.78      260.74     16.47 o 
   7   6  11        0.10       -6.08     11.35 o 
   8   6  11        2.82       14.71     11.62 o 
  -1   7  11       17.19       37.60     19.29 o 
   0   7  11      282.68      260.23     26.01 o 
   1   7  11       60.20       64.30     18.52 o 
   2   7  11        8.80        4.19     15.32 o 
   3   7  11       77.51       96.40     17.34 o 
   4   7  11        0.18        7.30     13.85 o 
   5   7  11      105.74       97.47     13.52 o 
   6   7  11      101.69      117.09     14.35 o 
   7   7  11      155.69      134.39     15.28 o 
   8   7  11      253.91      209.02     25.86 o 
  -1   8  11        0.12       -9.87     19.40 o 
   0   8  11       72.18       82.12     21.13 o 
   1   8  11      137.99      139.18     22.57 o 
   2   8  11       41.61       33.74     18.65 o 
   3   8  11       12.59       -1.22     16.22 o 
   4   8  11       22.17       18.68     16.17 o 
   5   8  11       16.94       32.20     14.52 o 
   6   8  11       61.21       47.92     13.46 o 
   7   8  11        8.05       12.86     12.92 o 
   8   8  11       67.31      136.39     17.99 o 
   0   9  11       37.68       31.89     19.10 o 
   1   9  11        0.59      -19.91     19.95 o 
   2   9  11       78.46       78.34     22.33 o 
   3   9  11       44.70       27.57     19.09 o 
   4   9  11       49.67       62.68     19.43 o 
   5   9  11       55.10       86.95     22.97 o 
   6   9  11       32.06       29.25     14.08 o 
   7   9  11       90.60      102.08     14.65 o 
   1  10  11        0.05       32.01     23.11 o 
   2  10  11        7.96       29.17     22.40 o 
   3  10  11        7.91       22.14     20.58 o 
   4  10  11      157.03      139.15     22.01 o 
   5  10  11      273.93      285.62     26.72 o 
   6  10  11       67.26       97.65     18.80 o 
   4  11  11        0.67      -12.89     12.89 o 
   0  -3  12      147.49      113.03     21.94 o 
   1  -3  12       47.52       42.34     21.83 o 
   2  -3  12       69.86       75.00     23.23 o 
   3  -3  12       57.96       77.20     21.93 o 
   4  -3  12       21.79       53.48     22.90 o 
  -1  -2  12       53.10       73.02     24.24 o 
   0  -2  12       99.88       70.34     23.18 o 
   1  -2  12       13.58       -3.52     18.62 o 
   2  -2  12        8.43       29.05     20.84 o 
   3  -2  12       22.73       39.41     19.69 o 
   4  -2  12      309.45      308.80     29.06 o 
   5  -2  12        0.03       93.10     27.50 o 
  -2  -1  12       72.74       52.17     27.14 o 
  -1  -1  12       68.35       80.44     24.53 o 
   0  -1  12       16.02       26.58     21.10 o 
   1  -1  12       10.47       23.59     19.82 o 
   2  -1  12        1.44       13.26     18.05 o 
   3  -1  12        7.29      -10.38     19.32 o 
   4  -1  12        2.63       -6.84     19.69 o 
   5  -1  12       40.10       60.59     23.16 o 
   6  -1  12        9.85       39.90     27.17 o 
  -2   0  12      279.89      328.70     33.98 o 
  -1   0  12       72.73       76.96     24.15 o 
   0   0  12        4.92        2.16     20.14 o 
   1   0  12       89.16       82.53     20.87 o 
   2   0  12        0.83        7.95     17.95 o 
   3   0  12       45.96       46.59     20.00 o 
   4   0  12      141.20      145.50     24.85 o 
   5   0  12      128.36      130.57     25.39 o 
   6   0  12        6.07        4.62     26.47 o 
  -2   1  12        0.60       22.65     26.04 o 
  -1   1  12       43.66       42.18     22.80 o 
   0   1  12       34.92       33.43     19.36 o 
   1   1  12       79.23       93.55     19.21 o 
   2   1  12       28.29       39.62     18.24 o 
   3   1  12       70.29       73.47     20.29 o 
   4   1  12        2.16      -15.27     20.10 o 
   5   1  12       64.11       43.62     22.94 o 
   6   1  12        0.12       -7.35     24.36 o 
   7   1  12       12.19        1.35     28.81 o 
  -2   2  12      176.69      196.65     30.88 o 
  -1   2  12        8.60       26.84     23.07 o 
   0   2  12       43.03       28.81     20.14 o 
   1   2  12        6.02        7.82     17.33 o 
   2   2  12       16.95       -2.44     17.53 o 
   3   2  12        5.67       13.43     13.75 o 
   4   2  12       58.02       60.05     15.56 o 
   5   2  12      221.90      207.28     23.92 o 
   6   2  12       13.78        1.45     16.26 o 
   7   2  12      227.56      207.48     22.24 o 
  -2   3  12        0.73      -15.28     26.20 o 
  -1   3  12        3.52       14.34     22.84 o 
   1   3  12        3.05        3.83     16.49 o 
   2   3  12      492.61      491.05     20.83 o 
   3   3  12      100.36      109.55     15.02 o 
   4   3  12       27.73       34.77     13.48 o 
   5   3  12      114.63       99.23     16.70 o 
   6   3  12        0.05       -3.33     14.60 o 
   7   3  12      405.15      352.69     18.17 o 
   8   3  12        3.65       31.31     15.82 o 
  -2   4  12        1.13       14.88     21.18 o 
  -1   4  12      228.13      262.10     23.89 o 
   0   4  12      247.71      269.76     24.72 o 
   1   4  12      119.20      125.84     19.69 o 
   2   4  12      158.91      143.73     19.86 o 
   3   4  12      182.92      172.27     20.77 o 
   4   4  12       13.19        5.78     16.51 o 
   5   4  12      220.57      217.77     17.20 o 
   6   4  12      131.98      139.45     20.74 o 
   7   4  12       23.28       39.81     11.56 o 
   8   4  12       53.61       43.15     14.60 o 
  -2   5  12       16.77       16.01     20.68 o 
  -1   5  12        9.41       23.18     18.28 o 
   0   5  12      171.59      164.09     21.48 o 
   1   5  12       36.85       40.63     16.56 o 
   2   5  12       27.94       42.89     16.63 o 
   3   5  12        3.93       18.22     16.26 o 
   4   5  12       45.15       52.99     16.13 o 
   5   5  12       45.45       49.01     16.18 o 
   6   5  12        1.36       -3.71     11.87 o 
   7   5  12       13.16       19.53     11.08 o 
   8   5  12       42.47       50.74     13.37 o 
  -1   6  12       77.95       97.56     20.98 o 
   0   6  12        2.14        5.48     18.15 o 
   1   6  12       17.53       18.80     18.32 o 
   2   6  12        0.20       -4.69     14.43 o 
   3   6  12       10.91       28.42     14.84 o 
   4   6  12      160.15      154.49     19.54 o 
   5   6  12      208.75      178.44     22.11 o 
   6   6  12      167.70      167.14     15.54 o 
   7   6  12        0.76       -6.81     18.10 o 
   8   6  12        0.50        9.90     12.65 o 
   0   7  12        4.60       20.76     19.37 o 
   1   7  12      199.68      192.82     24.99 o 
   2   7  12        3.87       -8.65     17.71 o 
   3   7  12      200.90      170.41     21.85 o 
   4   7  12      153.94      165.84     21.50 o 
   5   7  12       29.52       20.09     16.69 o 
   6   7  12        0.46        2.86     13.01 o 
   7   7  12        4.42       21.64     12.52 o 
   8   7  12       49.12       23.06     13.31 o 
   0   8  12       21.03       47.61     20.63 o 
   1   8  12       20.37       35.66     19.97 o 
   2   8  12        7.28        2.61     18.41 o 
   3   8  12       56.91       57.45     19.58 o 
   4   8  12        0.03       -4.25     17.36 o 
   5   8  12       36.67       38.14     18.09 o 
   6   8  12       31.10       36.85     14.42 o 
   7   8  12        7.92       17.72     13.59 o 
   1   9  12       88.74       66.01     24.02 o 
   2   9  12      177.91      159.26     24.75 o 
   3   9  12      129.61      163.79     24.76 o 
   4   9  12      148.41      130.54     24.50 o 
   5   9  12       26.09       29.22     20.05 o 
   6   9  12        1.03       17.15     20.21 o 
   3  10  12        4.05       23.44     22.59 o 
   4  10  12        0.02        3.70     20.56 o 
   5  10  12       52.91       54.38     22.65 o 
   1  -2  13        1.40       -7.50     22.13 o 
   2  -2  13       92.95      128.26     24.74 o 
   3  -2  13       98.23       98.98     23.03 o 
   0  -1  13       12.84       16.44     23.34 o 
   1  -1  13       33.69       16.83     21.99 o 
   2  -1  13       48.32       58.68     23.63 o 
   3  -1  13      154.62      151.34     24.51 o 
   4  -1  13       26.19       28.27     21.27 o 
  -1   0  13       40.70       26.56     26.04 o 
   0   0  13        0.10        2.92     21.95 o 
   1   0  13      390.22      436.62     34.14 o 
   2   0  13       26.25       58.58     21.25 o 
   3   0  13       42.80       33.38     20.33 o 
   4   0  13        1.29       11.98     19.41 o 
   5   0  13       31.99       76.09     24.96 o 
  -1   1  13      154.24      158.78     29.69 o 
   0   1  13       19.23        9.66     23.78 o 
   1   1  13       26.49        5.85     21.15 o 
   2   1  13       39.62       50.57     20.62 o 
   3   1  13       52.81       49.59     20.37 o 
   4   1  13        0.01        5.41     19.91 o 
   5   1  13        5.89       32.44     23.65 o 
   6   1  13      136.41      157.40     30.59 o 
  -1   2  13        6.06       13.41     26.33 o 
   0   2  13      285.74      285.39     31.23 o 
   1   2  13       17.07       22.37     20.79 o 
   2   2  13       29.71       25.89     19.50 o 
   3   2  13        8.50       10.78     18.93 o 
   4   2  13       10.24       -1.70     20.18 o 
   5   2  13        7.48      -19.73     21.50 o 
   6   2  13       18.82      139.16     28.88 o 
  -1   3  13       38.95       40.96     26.60 o 
   0   3  13        8.65      -13.86     22.37 o 
   1   3  13        1.75        5.79     20.10 o 
   2   3  13        0.00      -13.40     17.92 o 
   3   3  13        6.06       15.47     18.65 o 
   4   3  13       15.93       23.28     15.16 o 
   5   3  13      271.66      291.34     30.84 o 
   6   3  13      170.04      162.46     19.47 o 
   7   3  13        0.61        7.04     19.06 o 
   1   4  13       50.81       35.46     18.68 o 
   2   4  13       86.73       57.63     19.67 o 
   3   4  13      262.82      272.80     24.40 o 
   4   4  13       71.83       66.86     14.40 o 
   5   4  13       14.78       20.12     14.01 o 
   6   4  13       32.10       34.68     16.15 o 
   7   4  13        7.56        0.38     17.23 o 
   0   5  13        1.58       -2.52     20.88 o 
   1   5  13        1.51        4.52     18.00 o 
   2   5  13       10.55        0.61     16.40 o 
   3   5  13      117.68      124.35     20.04 o 
   4   5  13       59.33       57.60     18.95 o 
   5   5  13        6.91       15.31     18.36 o 
   6   5  13       17.56       43.36     15.65 o 
   7   5  13       16.81       40.34     11.89 o 
   0   6  13       15.90       17.70     22.14 o 
   1   6  13       26.29       36.75     20.22 o 
   2   6  13      155.22      165.88     22.64 o 
   3   6  13       58.23       79.43     20.20 o 
   4   6  13      143.87      165.32     22.48 o 
   5   6  13       26.36       38.23     19.28 o 
   6   6  13       57.07       29.19     19.18 o 
   7   6  13        0.00       -5.24     10.96 o 
   1   7  13        3.63       18.22     21.26 o 
   2   7  13       99.47       88.45     21.80 o 
   3   7  13        0.05        0.99     18.33 o 
   4   7  13      156.65      138.69     22.60 o 
   5   7  13       32.06        3.33     17.90 o 
   6   7  13       60.15       66.65     19.35 o 
   7   7  13       25.52       33.00     13.92 o 
   2   8  13      294.90      240.65     27.38 o 
   3   8  13       12.38       -4.57     18.36 o 
   4   8  13        3.66      -14.76     17.56 o 
   5   8  13       14.42       20.24     19.52 o 
   6   8  13        2.64        1.35     19.61 o 
   4   9  13       10.09       -0.63     20.57 o 
   1   1  14       47.29       41.32     25.49 o 
   2   1  14        0.90       12.01     23.35 o 
   3   1  14        4.20       -7.40     20.25 o 
   4   1  14       69.75       70.36     24.49 o 
   1   2  14        0.05       10.09     23.63 o 
   2   2  14        7.82       32.90     22.55 o 
   3   2  14      117.22      111.22     22.95 o 
   4   2  14       72.78       74.47     23.40 o 
   5   2  14        1.49      -18.55     22.72 o 
   1   3  14      113.04       96.64     26.84 o 
   2   3  14      102.94      109.44     25.64 o 
   3   3  14       67.90       66.47     21.69 o 
   4   3  14        3.85       16.93     20.44 o 
   5   3  14       10.75      -20.06     20.06 o 
   1   4  14        0.01      -21.40     23.69 o 
   2   4  14        8.07        6.11     22.06 o 
   3   4  14        0.30       25.69     20.02 o 
   4   4  14       23.83       32.34     15.24 o 
   5   4  14      171.86      168.20     19.22 o 
   6   4  14        1.37       -0.73     16.71 o 
   2   5  14       45.70       55.06     22.53 o 
   3   5  14       98.10       78.37     22.92 o 
   4   5  14        0.07       -7.14     20.36 o 
   5   5  14       28.15       20.87     15.23 o 
   6   5  14        8.56        0.74     16.56 o 
   2   6  14       18.77        8.45     20.73 o 
   3   6  14       46.58       35.57     21.43 o 
   4   6  14        0.19        4.32     18.77 o 
   5   6  14        3.43       13.45     19.85 o 
   3   7  14        6.29        4.26     20.20 o 
   4   7  14       29.99       26.47     20.46 o 
                                                 
